# Supplementary material for: Finding the right fit: evaluation of short-read and long-read sequencing approaches to maximize the utility of clinical microbiome data
Source: Microb Genom. 2022 Mar 18;8(3):000794. doi: 10.1099/mgen.0.000794 (PMC9176275; doi:10.1099/mgen.0.000794)
Supplement: Supplementary material 2 [file mgen-8-0794-s002.xlsx]

## Sheet: Table S1
Table S1. Summary of the DNA extraction, library preparation, data analysis methods, and databases used across the four sequencing and analysis methods.
Method	DNA extraction method	Library preparation	Data analysis	Taxonomy assignment databases	Functional annotation databases
SRA	CTAB(1)	Illumina protocol, Nextera adapters	QIIME 2: DADA2 plug-in to generate ASVs	GreenGenes (13_8, 99%), SILVA (132, 99%)
LRA	CTAB(1), Qiagen AllPrep PowerFecal, Shoreline Complete Rapid Lysis	StrainID, SMRTbell	SBanalyzer with Athena, or DADA2 analysis to generate ASVs	Athena database (Shoreline Biome)	PICRUSt2 with KO, EC
SRM	CTAB(1)	Scaled-down Nextera XT	Adapters trimmed and human reads removed (BBTools), Kraken 2 and Bracken for species abundance, HUMAnN2 for functional annotation	NCBI, RefSeq	UniRef90 protein database for gene families, MetaCyc for pathways
LRM	Qiagen AllPrep PowerFecal	SMRTbell	Reads aligned to NCBI nr protein database with DIAMOND, taxonomy assignments and functional annotations with MEGAN6	NCBI, GTDB	SEED, EC, InterPro2GO, eggNOG
(1) CTAB DNA extraction protocol involves lysis with a buffer containing CTAB (cetyltrimethylammonium bromide) followed by phenol:chloroform DNA extraction with isopropanol precipitation

## Sheet: Table S2
Table S2. Perfect mappings between SRA ASVs and LRA reads. (A) Perfect mappings and assigned taxonomies for representative LRA reads and SRA ASVs for patient 1's baseline sample. (B) Alignment information for high quality matches for each sample, including the assigned taxonomy from SRA and LRA. (C) Taxonomic resolution of the mapped ASVs and their corresponding LRA reads.
(A) Summary table
Sample	Number of unique SRA ASVs	Number of unique SRA ASVs with > 0.05% relative abundance	Number of SRA ASVs that mapped to LRA reads	Fraction of ASVs with > 0.05% relative abundance that mapped to LRA reads	Community abundance of SRA ASVs that mapped to LRA reads	Number of LRA reads	Number of LRA reads that mapped to SRA ASVs	Community abundance of LRA reads that mapped to SRA ASVs
1_baseline	204	98	42	0.428571	0.285223	31186	5656	0.181363
1_treatment	174	116	42	0.362069	0.354651	26554	4695	0.17681
2_baseline	238	164	51	0.310976	0.201708	34855	4603	0.132061
2_treatment	214	134	37	0.276119	0.104164	15731	889	0.0565126
3_baseline	106	73	18	0.246575	0.155571	36791	3210	0.0872496
3_treatment	159	93	30	0.322581	0.158364	24877	4099	0.164771
4_baseline	116	67	24	0.358209	0.12204	24650	3106	0.126004
4_treatment	122	75	28	0.373333	0.355238	36863	6379	0.173046
5_baseline	196	132	30	0.227273	0.323538	21344	3879	0.181737
5_treatment	175	113	13	0.115044	0.0569137	14694	1330	0.0905131
6_baseline	154	123	35	0.284553	0.552009	18803	2453	0.130458
6_treatment	219	131	27	0.206107	0.187572	16592	1655	0.0997469
Average	173.083	109.917	31.4167	0.292618	0.238083	25245	3496.17	0.133356
SD	43.0781	29.3984	10.7065	0.0858659	0.14034	8155.14	1714.9	0.0428059
(B) Perfect mappings summarized between representative LRA reads and SRA ASVs for Participant 1's baseline sample, including the assigned taxonomies. Taxonomy that differs between methods (at class level or higher) is highlighted in yellow.
Query (representative LRA read)	Query length	Query start	Query end	Strand	Target name (SRA ASV)	Target length	Target start	Target end	Number matching	Alignment length	Fraction aligned	SRA taxonomy	Number of LRA reads mapping to ASV with the same taxonomy	LRA taxonomy
m64015_200721_220845/8061939/ccs	1906	392	812	+	0a49a32752b611a144ddd506a2155134	422	0	420	420	420	1	k__Bacteria; p__Bacteroidetes; c__Bacteroidia; o__Bacteroidales; f__[Paraprevotellaceae]; g__[Prevotella]; s__	13	Bacteria;Bacteroidetes;Bacteroidia;Bacteroidales;Prevotellaceae;Prevotellamassilia;Prevotellamassilia_timonensis;Prevotellamassilia_timonensis_unclassified(0);
m64015_200721_220845/106891067/ccs	2529	397	812	+	101637aba474a6614786486ad42acb11	427	7	422	415	415	1	k__Bacteria; p__Firmicutes; c__Bacilli; o__Lactobacillales; f__Streptococcaceae; g__Streptococcus; s__infantis	1	Bacteria;Firmicutes;Bacilli;Lactobacillales;Streptococcaceae;Streptococcus;Streptococcus_mitis;Streptococcus_mitis_unclassified(0);
m64015_200721_220845/155518870/ccs	2365	397	812	+	101637aba474a6614786486ad42acb11	427	7	422	415	415	1	k__Bacteria; p__Firmicutes; c__Bacilli; o__Lactobacillales; f__Streptococcaceae; g__Streptococcus; s__infantis	1	Bacteria;Firmicutes;Bacilli;Lactobacillales;Streptococcaceae;Streptococcus;Streptococcus_sp._oral_taxon_431;Streptococcus_sp._oral_taxon_431_unclassified(0);
m64015_200721_220845/6817706/ccs	2268	1457	1872	-	101637aba474a6614786486ad42acb11	427	7	422	415	415	1	k__Bacteria; p__Firmicutes; c__Bacilli; o__Lactobacillales; f__Streptococcaceae; g__Streptococcus; s__infantis	1	Bacteria;Firmicutes;Bacilli;Lactobacillales;Streptococcaceae;Streptococcus;Streptococcus_unclassified(0);Streptococcus_unclassified(0);
m64015_200721_220845/131270712/ccs	2438	1629	2044	-	101637aba474a6614786486ad42acb11	427	7	422	415	415	1	k__Bacteria; p__Firmicutes; c__Bacilli; o__Lactobacillales; f__Streptococcaceae; g__Streptococcus; s__infantis	1	Bacteria;Proteobacteria;Gammaproteobacteria;Enterobacterales;Enterobacteriaceae;Escherichia;Escherichia_unclassified(0);Escherichia_unclassified(0);
m64015_200721_220845/49285345/ccs	2360	393	808	+	13785f0aa34992209c67c3caeebbd429	427	7	422	415	415	1	k__Bacteria; p__Firmicutes; c__Bacilli; o__Lactobacillales; f__Streptococcaceae; g__Streptococcus; s__	2	Bacteria;Firmicutes;Bacilli;Lactobacillales;Streptococcaceae;Streptococcus;Streptococcus_parasanguinis;Streptococcus_parasanguinis_ATCC_15912;
m64015_200721_220845/70845478/ccs	2393	385	796	+	16684adccf4a4d35facc56a79870aaa9	426	8	419	411	411	1	k__Bacteria; p__Firmicutes; c__Erysipelotrichi; o__Erysipelotrichales; f__Erysipelotrichaceae; g__Clostridium; s__ramosum	3	Bacteria;Firmicutes;Erysipelotrichia;Erysipelotrichales;Erysipelotrichaceae;Erysipelatoclostridium;Erysipelatoclostridium_ramosum;Erysipelatoclostridium_ramosum_DSM_1402;
m64015_200721_220845/136446332/ccs	2359	1562	1973	-	16684adccf4a4d35facc56a79870aaa9	426	8	419	411	411	1	k__Bacteria; p__Firmicutes; c__Erysipelotrichi; o__Erysipelotrichales; f__Erysipelotrichaceae; g__Clostridium; s__ramosum	1	Bacteria;Firmicutes;Negativicutes;Acidaminococcales;Acidaminococcaceae;Acidaminococcus;Acidaminococcus_unclassified(0);Acidaminococcus_unclassified(0);
m64015_200721_220845/164627604/ccs	2599	1780	2193	-	1c754f0076d37b2d4bd6b63a31fa0a2a	427	7	420	413	413	1	k__Bacteria; p__Firmicutes; c__Clostridia; o__Clostridiales; f__Veillonellaceae; g__Megasphaera; s__	1	Bacteria;Actinobacteria;Actinobacteria;Bifidobacteriales;Bifidobacteriaceae;Bifidobacterium;Bifidobacterium_unclassified(0);Bifidobacterium_unclassified(0);
m64015_200721_220845/141887893/ccs	2338	407	820	+	1c754f0076d37b2d4bd6b63a31fa0a2a	427	7	420	413	413	1	k__Bacteria; p__Firmicutes; c__Clostridia; o__Clostridiales; f__Veillonellaceae; g__Megasphaera; s__	2	Bacteria;Firmicutes;Erysipelotrichia;Erysipelotrichales;Erysipelotrichaceae;Unknown_genus;Unknown_genus_unclassified(0);Unknown_genus_unclassified(0);
m64015_200721_220845/67567693/ccs	2359	1563	1976	-	1c754f0076d37b2d4bd6b63a31fa0a2a	427	7	420	413	413	1	k__Bacteria; p__Firmicutes; c__Clostridia; o__Clostridiales; f__Veillonellaceae; g__Megasphaera; s__	1	Bacteria;Firmicutes;Negativicutes;Acidaminococcales;Acidaminococcaceae;Acidaminococcus;Acidaminococcus_unclassified(0);Acidaminococcus_unclassified(0);
m64015_200721_220845/47776790/ccs	2410	1596	2004	-	1c754f0076d37b2d4bd6b63a31fa0a2a	427	7	415	408	408	1	k__Bacteria; p__Firmicutes; c__Clostridia; o__Clostridiales; f__Veillonellaceae; g__Megasphaera; s__	1	Bacteria;Firmicutes;Negativicutes;Selenomonadales;Selenomonadaceae;Megamonas;Megamonas_unclassified(0);Megamonas_unclassified(0);
m64015_200721_220845/152438387/ccs	2372	400	813	+	1c754f0076d37b2d4bd6b63a31fa0a2a	427	7	420	413	413	1	k__Bacteria; p__Firmicutes; c__Clostridia; o__Clostridiales; f__Veillonellaceae; g__Megasphaera; s__	70	Bacteria;Firmicutes;Negativicutes;Veillonellales;Veillonellaceae;Megasphaera;Megasphaera_elsdenii;Megasphaera_elsdenii_unclassified(0);
m64015_200721_220845/46401028/ccs	2422	409	822	+	1c754f0076d37b2d4bd6b63a31fa0a2a	427	7	420	413	413	1	k__Bacteria; p__Firmicutes; c__Clostridia; o__Clostridiales; f__Veillonellaceae; g__Megasphaera; s__	21	Bacteria;Firmicutes;Negativicutes;Veillonellales;Veillonellaceae;Megasphaera;Megasphaera_unclassified(0);Megasphaera_unclassified(0);
m64015_200721_220845/62916055/ccs	2643	388	799	+	224d266b147588a000917723c0268775	422	6	417	411	411	1	k__Bacteria; p__Bacteroidetes; c__Bacteroidia; o__Bacteroidales; f__Rikenellaceae; g__Alistipes; s__onderdonkii	10	Bacteria;Bacteroidetes;Bacteroidia;Bacteroidales;Rikenellaceae;Alistipes;Alistipes_finegoldii;Alistipes_finegoldii_unclassified(0);
m64015_200721_220845/71632263/ccs	1174	396	807	+	224d266b147588a000917723c0268775	422	6	417	411	411	1	k__Bacteria; p__Bacteroidetes; c__Bacteroidia; o__Bacteroidales; f__Rikenellaceae; g__Alistipes; s__onderdonkii	2	Bacteria;Bacteroidetes;Bacteroidia;Bacteroidales;Rikenellaceae;Alistipes;Alistipes_sp._Marseille-P5997;Alistipes_sp._Marseille-P5997_unclassified(0);
m64015_200721_220845/148898801/ccs	2435	394	805	+	224d266b147588a000917723c0268775	422	6	417	411	411	1	k__Bacteria; p__Bacteroidetes; c__Bacteroidia; o__Bacteroidales; f__Rikenellaceae; g__Alistipes; s__onderdonkii	1	Bacteria;Bacteroidetes;Bacteroidia;Bacteroidales;Rikenellaceae;Alistipes;Alistipes_unclassified(0);Alistipes_unclassified(0);
m64015_200721_220845/56035603/ccs	2273	371	782	+	224d266b147588a000917723c0268775	422	6	417	411	411	1	k__Bacteria; p__Bacteroidetes; c__Bacteroidia; o__Bacteroidales; f__Rikenellaceae; g__Alistipes; s__onderdonkii	1	Bacteria;Firmicutes;Erysipelotrichia;Erysipelotrichales;Erysipelotrichaceae;Massiliomicrobiota;Massiliomicrobiota_unclassified(0);Massiliomicrobiota_unclassified(0);
m64015_200721_220845/3932989/ccs	2532	403	814	+	227150a66a20144052651a21613100be	427	7	418	411	411	1	k__Bacteria; p__Firmicutes; c__Clostridia; o__Clostridiales; f__Veillonellaceae; g__Acidaminococcus; s__	1	Bacteria;Bacteroidetes;Bacteroidia;Bacteroidales;Bacteroidaceae;Bacteroides;Bacteroides_unclassified(0);Bacteroides_unclassified(0);
m64015_200721_220845/64159864/ccs	2225	392	803	+	227150a66a20144052651a21613100be	427	7	418	411	411	1	k__Bacteria; p__Firmicutes; c__Clostridia; o__Clostridiales; f__Veillonellaceae; g__Acidaminococcus; s__	2	Bacteria;Firmicutes;Erysipelotrichia;Erysipelotrichales;Erysipelotrichaceae;Turicibacter;Turicibacter_unclassified(0);Turicibacter_unclassified(0);
m64015_200721_220845/69664785/ccs	2333	402	813	+	227150a66a20144052651a21613100be	427	7	418	411	411	1	k__Bacteria; p__Firmicutes; c__Clostridia; o__Clostridiales; f__Veillonellaceae; g__Acidaminococcus; s__	1	Bacteria;Firmicutes;Erysipelotrichia;Erysipelotrichales;Erysipelotrichaceae;Unknown_genus;Unknown_genus_unclassified(0);Unknown_genus_unclassified(0);
m64015_200721_220845/166724043/ccs	2274	399	810	+	227150a66a20144052651a21613100be	427	7	418	411	411	1	k__Bacteria; p__Firmicutes; c__Clostridia; o__Clostridiales; f__Veillonellaceae; g__Acidaminococcus; s__	134	Bacteria;Firmicutes;Negativicutes;Acidaminococcales;Acidaminococcaceae;Acidaminococcus;Acidaminococcus_intestini;Acidaminococcus_intestini_RyC-MR95;
m64015_200721_220845/77791904/ccs	2442	1629	2040	-	227150a66a20144052651a21613100be	427	7	418	411	411	1	k__Bacteria; p__Firmicutes; c__Clostridia; o__Clostridiales; f__Veillonellaceae; g__Acidaminococcus; s__	7	Bacteria;Firmicutes;Negativicutes;Acidaminococcales;Acidaminococcaceae;Acidaminococcus;Acidaminococcus_intestini;Acidaminococcus_intestini_unclassified(0);
m64015_200721_220845/160499084/ccs	2379	365	776	+	227150a66a20144052651a21613100be	427	7	418	411	411	1	k__Bacteria; p__Firmicutes; c__Clostridia; o__Clostridiales; f__Veillonellaceae; g__Acidaminococcus; s__	10	Bacteria;Firmicutes;Negativicutes;Acidaminococcales;Acidaminococcaceae;Acidaminococcus;Acidaminococcus_unclassified(0);Acidaminococcus_unclassified(0);
m64015_200721_220845/120980236/ccs	2200	1763	2174	-	227150a66a20144052651a21613100be	427	7	418	411	411	1	k__Bacteria; p__Firmicutes; c__Clostridia; o__Clostridiales; f__Veillonellaceae; g__Acidaminococcus; s__	1	Bacteria;Firmicutes;Negativicutes;Acidaminococcales;Acidaminococcaceae;Phascolarctobacterium;Phascolarctobacterium_unclassified(0);Phascolarctobacterium_unclassified(0);
m64015_200721_220845/92340955/ccs	2272	401	812	+	227150a66a20144052651a21613100be	427	7	418	411	411	1	k__Bacteria; p__Firmicutes; c__Clostridia; o__Clostridiales; f__Veillonellaceae; g__Acidaminococcus; s__	9	Bacteria;Firmicutes;Negativicutes;Veillonellales;Veillonellaceae;Megasphaera;Megasphaera_unclassified(0);Megasphaera_unclassified(0);
m64015_200721_220845/33817604/ccs	2421	1614	2030	-	24d821dddfbe031b81a44817e6d6a4c1	427	6	422	416	416	1	k__Bacteria; p__Proteobacteria; c__Gammaproteobacteria; o__Enterobacteriales; f__Enterobacteriaceae; g__Enterobacter	3	Bacteria;Proteobacteria;Gammaproteobacteria;Enterobacterales;Enterobacteriaceae;Enterobacter;Enterobacter_cloacae;Enterobacter_cloacae_unclassified(0);
m64015_200721_220845/108921041/ccs	2415	386	802	+	24d821dddfbe031b81a44817e6d6a4c1	427	6	422	416	416	1	k__Bacteria; p__Proteobacteria; c__Gammaproteobacteria; o__Enterobacteriales; f__Enterobacteriaceae; g__Enterobacter	5	Bacteria;Proteobacteria;Gammaproteobacteria;Enterobacterales;Enterobacteriaceae;Enterobacter;Enterobacter_hormaechei;Enterobacter_hormaechei_unclassified(0);
m64015_200721_220845/159712802/ccs	1037	229	645	-	24d821dddfbe031b81a44817e6d6a4c1	427	6	422	416	416	1	k__Bacteria; p__Proteobacteria; c__Gammaproteobacteria; o__Enterobacteriales; f__Enterobacteriaceae; g__Enterobacter	7	Bacteria;Proteobacteria;Gammaproteobacteria;Enterobacterales;Enterobacteriaceae;Enterobacter;Enterobacter_unclassified(0);Enterobacter_unclassified(0);
m64015_200721_220845/655582/ccs	2193	369	780	+	2572491672807c455bc314dc5b6e1375	427	8	419	411	411	1	k__Bacteria; p__Firmicutes; c__Bacilli; o__Turicibacterales; f__Turicibacteraceae; g__Turicibacter; s__	8	Bacteria;Firmicutes;Erysipelotrichia;Erysipelotrichales;Erysipelotrichaceae;Turicibacter;Turicibacter_unclassified(0);Turicibacter_unclassified(0);
m64015_200721_220845/24182804/ccs	2507	396	814	+	27272fabb7659e7b851c87d0977cf17e	427	5	423	418	418	1	k__Bacteria; p__Firmicutes; c__Bacilli; o__Lactobacillales; f__Leuconostocaceae; g__Leuconostoc; s__	3	Bacteria;Firmicutes;Bacilli;Lactobacillales;Leuconostocaceae;Leuconostoc;Leuconostoc_gelidum;Leuconostoc_gelidum_JB7;
m64015_200721_220845/62851099/ccs	2330	1528	1941	-	33702a92ecf42495595739e7603a387f	426	6	419	413	413	1	k__Bacteria; p__Firmicutes; c__Erysipelotrichi; o__Erysipelotrichales; f__Erysipelotrichaceae; g__Coprobacillus; s__	5	Bacteria;Firmicutes;Erysipelotrichia;Erysipelotrichales;Erysipelotrichaceae;Massiliomicrobiota;Massiliomicrobiota_unclassified(0);Massiliomicrobiota_unclassified(0);
m64015_200721_220845/50530344/ccs	2321	383	796	+	33702a92ecf42495595739e7603a387f	426	6	419	413	413	1	k__Bacteria; p__Firmicutes; c__Erysipelotrichi; o__Erysipelotrichales; f__Erysipelotrichaceae; g__Coprobacillus; s__	1	Bacteria;Firmicutes;Erysipelotrichia;Erysipelotrichales;Erysipelotrichaceae;Unknown_genus;Erysipelotrichaceae_bacterium_GAM147;Erysipelotrichaceae_bacterium_GAM147_unclassified(0);
m64015_200721_220845/117638162/ccs	2368	394	807	+	39b365b0c0ce4c0e1165fd6da67ec3a1	427	9	422	413	413	1	k__Bacteria; p__Firmicutes; c__Bacilli; o__Lactobacillales; f__Streptococcaceae; g__Streptococcus; s__	1	Bacteria;Firmicutes;Bacilli;Lactobacillales;Streptococcaceae;Streptococcus;Streptococcus_sp._I-G2;Streptococcus_sp._I-G2_unclassified(0);
m64015_200721_220845/161415232/ccs	2294	1479	1896	-	409f711b59152d57926cf444c5577087	427	6	423	417	417	1	k__Bacteria; p__Firmicutes; c__Bacilli; o__Lactobacillales; f__Streptococcaceae; g__Streptococcus; s__	1	Bacteria;Firmicutes;Bacilli;Lactobacillales;Streptococcaceae;Streptococcus;Streptococcus_salivarius;Streptococcus_salivarius_unclassified(0);
m64015_200721_220845/94765897/ccs	1399	586	1003	-	409f711b59152d57926cf444c5577087	427	6	423	417	417	1	k__Bacteria; p__Firmicutes; c__Bacilli; o__Lactobacillales; f__Streptococcaceae; g__Streptococcus; s__	7	Bacteria;Firmicutes;Bacilli;Lactobacillales;Streptococcaceae;Streptococcus;Streptococcus_unclassified(0);Streptococcus_unclassified(0);
m64015_200721_220845/69992969/ccs	2593	1773	2186	-	428c3b7737a8a8d1ef45d1d1e38c243e	427	7	420	413	413	1	k__Bacteria; p__Firmicutes; c__Clostridia; o__Clostridiales; f__Veillonellaceae; g__Megasphaera; s__	1	Bacteria;Actinobacteria;Actinobacteria;Bifidobacteriales;Bifidobacteriaceae;Bifidobacterium;Bifidobacterium_unclassified(0);Bifidobacterium_unclassified(0);
m64015_200721_220845/655375/ccs	809	41	454	-	428c3b7737a8a8d1ef45d1d1e38c243e	427	7	420	413	413	1	k__Bacteria; p__Firmicutes; c__Clostridia; o__Clostridiales; f__Veillonellaceae; g__Megasphaera; s__	1	Bacteria;Firmicutes;Erysipelotrichia;Erysipelotrichales;Erysipelotrichaceae;Turicibacter;Turicibacter_unclassified(0);Turicibacter_unclassified(0);
m64015_200721_220845/176621972/ccs	2380	1567	1980	-	428c3b7737a8a8d1ef45d1d1e38c243e	427	7	420	413	413	1	k__Bacteria; p__Firmicutes; c__Clostridia; o__Clostridiales; f__Veillonellaceae; g__Megasphaera; s__	1	Bacteria;Firmicutes;Negativicutes;Acidaminococcales;Acidaminococcaceae;Acidaminococcus;Acidaminococcus_unclassified(0);Acidaminococcus_unclassified(0);
m64015_200721_220845/54068469/ccs	2279	1461	1874	-	428c3b7737a8a8d1ef45d1d1e38c243e	427	7	420	413	413	1	k__Bacteria; p__Firmicutes; c__Clostridia; o__Clostridiales; f__Veillonellaceae; g__Megasphaera; s__	106	Bacteria;Firmicutes;Negativicutes;Veillonellales;Veillonellaceae;Megasphaera;Megasphaera_elsdenii;Megasphaera_elsdenii_unclassified(0);
m64015_200721_220845/77071749/ccs	2274	1458	1871	-	428c3b7737a8a8d1ef45d1d1e38c243e	427	7	420	413	413	1	k__Bacteria; p__Firmicutes; c__Clostridia; o__Clostridiales; f__Veillonellaceae; g__Megasphaera; s__	37	Bacteria;Firmicutes;Negativicutes;Veillonellales;Veillonellaceae;Megasphaera;Megasphaera_unclassified(0);Megasphaera_unclassified(0);
m64015_200721_220845/33621199/ccs	2338	1518	1931	-	428c3b7737a8a8d1ef45d1d1e38c243e	427	7	420	413	413	1	k__Bacteria; p__Firmicutes; c__Clostridia; o__Clostridiales; f__Veillonellaceae; g__Megasphaera; s__	2	Bacteria;Unknown_phylum;Unknown_class;Unknown_order;Unknown_family;Unknown_genus;Unknown_genus_unclassified(0);Unknown_genus_unclassified(0);
m64015_200721_220845/150734029/ccs	2317	1501	1919	-	469fe18dca9635faa3ec894cd361a3fc	426	3	421	418	418	1	k__Bacteria; p__Firmicutes; c__Erysipelotrichi; o__Erysipelotrichales; f__Erysipelotrichaceae; g__[Eubacterium]; s__dolichum	1	Bacteria;Firmicutes;Erysipelotrichia;Erysipelotrichales;Erysipelotrichaceae;Absiella;Absiella_dolichum;Absiella_dolichum_DSM_3991;
m64015_200721_220845/32508647/ccs	2392	422	825	+	4a5d2a184f229de74e17565e4c13a7d9	427	16	419	403	403	1	k__Bacteria; p__Firmicutes; c__Clostridia; o__Clostridiales; f__Veillonellaceae; g__Dialister; s__	2	Bacteria;Firmicutes;Negativicutes;Veillonellales;Veillonellaceae;Dialister;Dialister_sp._Marseille-P5638;Dialister_sp._Marseille-P5638_unclassified(0);
m64015_200721_220845/173868338/ccs	2519	392	814	+	4abaa483334092f021534a979086baeb	422	0	422	422	422	1	k__Bacteria; p__Bacteroidetes; c__Bacteroidia; o__Bacteroidales; f__Bacteroidaceae; g__Bacteroides; s__	25	Bacteria;Bacteroidetes;Bacteroidia;Bacteroidales;Bacteroidaceae;Bacteroides;Bacteroides_dorei;Bacteroides_dorei_CL03T12C01;
m64015_200721_220845/158073767/ccs	2398	391	813	+	4abaa483334092f021534a979086baeb	422	0	422	422	422	1	k__Bacteria; p__Bacteroidetes; c__Bacteroidia; o__Bacteroidales; f__Bacteroidaceae; g__Bacteroides; s__	1	Bacteria;Bacteroidetes;Bacteroidia;Bacteroidales;Bacteroidaceae;Bacteroides;Bacteroides_unclassified(0);Bacteroides_unclassified(0);
m64015_200721_220845/162136588/ccs	2519	1713	2135	-	4abaa483334092f021534a979086baeb	422	0	422	422	422	1	k__Bacteria; p__Bacteroidetes; c__Bacteroidia; o__Bacteroidales; f__Bacteroidaceae; g__Bacteroides; s__	2	Bacteria;Bacteroidetes;Bacteroidia;Bacteroidales;Bacteroidaceae;Bacteroides;Bacteroides_vulgatus;Bacteroides_vulgatus_ATCC_8482;
m64015_200721_220845/78775418/ccs	2290	368	779	+	4f904ebdd10ebd14b54b088e8710dd22	427	8	419	411	411	1	k__Bacteria; p__Firmicutes; c__Bacilli; o__Turicibacterales; f__Turicibacteraceae; g__Turicibacter; s__	2	Bacteria;Bacteria_unclassified(0);Bacteria_unclassified(0);Bacteria_unclassified(0);Bacteria_unclassified(0);Bacteria_unclassified(0);Bacteria_unclassified(0);Bacteria_unclassified(0);
m64015_200721_220845/138938479/ccs	2656	368	779	+	4f904ebdd10ebd14b54b088e8710dd22	427	8	419	411	411	1	k__Bacteria; p__Firmicutes; c__Bacilli; o__Turicibacterales; f__Turicibacteraceae; g__Turicibacter; s__	1	Bacteria;Firmicutes;Clostridia;Clostridiales;Lachnospiraceae;Unknown_genus;Unknown_genus_unclassified(0);Unknown_genus_unclassified(0);
m64015_200721_220845/139986751/ccs	2351	369	780	+	4f904ebdd10ebd14b54b088e8710dd22	427	8	419	411	411	1	k__Bacteria; p__Firmicutes; c__Bacilli; o__Turicibacterales; f__Turicibacteraceae; g__Turicibacter; s__	1	Bacteria;Firmicutes;Clostridia;Clostridiales;Ruminococcaceae;Faecalibacterium;Faecalibacterium_unclassified(0);Faecalibacterium_unclassified(0);
m64015_200721_220845/123208615/ccs	2367	1594	2005	-	4f904ebdd10ebd14b54b088e8710dd22	427	8	419	411	411	1	k__Bacteria; p__Firmicutes; c__Bacilli; o__Turicibacterales; f__Turicibacteraceae; g__Turicibacter; s__	27	Bacteria;Firmicutes;Erysipelotrichia;Erysipelotrichales;Erysipelotrichaceae;Turicibacter;Turicibacter_sp._H121;Turicibacter_sp._H121_unclassified(0);
m64015_200721_220845/38666594/ccs	2196	369	780	+	4f904ebdd10ebd14b54b088e8710dd22	427	8	419	411	411	1	k__Bacteria; p__Firmicutes; c__Bacilli; o__Turicibacterales; f__Turicibacteraceae; g__Turicibacter; s__	120	Bacteria;Firmicutes;Erysipelotrichia;Erysipelotrichales;Erysipelotrichaceae;Turicibacter;Turicibacter_unclassified(0);Turicibacter_unclassified(0);
m64015_200721_220845/73139956/ccs	2250	1471	1882	-	4f904ebdd10ebd14b54b088e8710dd22	427	8	419	411	411	1	k__Bacteria; p__Firmicutes; c__Bacilli; o__Turicibacterales; f__Turicibacteraceae; g__Turicibacter; s__	3	Bacteria;Firmicutes;Erysipelotrichia;Erysipelotrichales;Erysipelotrichaceae;Unknown_genus;Unknown_genus_unclassified(0);Unknown_genus_unclassified(0);
m64015_200721_220845/47843569/ccs	2310	369	780	+	4f904ebdd10ebd14b54b088e8710dd22	427	8	419	411	411	1	k__Bacteria; p__Firmicutes; c__Bacilli; o__Turicibacterales; f__Turicibacteraceae; g__Turicibacter; s__	1	Bacteria;Firmicutes;Negativicutes;Acidaminococcales;Acidaminococcaceae;Phascolarctobacterium;Phascolarctobacterium_unclassified(0);Phascolarctobacterium_unclassified(0);
m64015_200721_220845/160628785/ccs	1865	1457	1864	-	4f904ebdd10ebd14b54b088e8710dd22	427	12	419	407	407	1	k__Bacteria; p__Firmicutes; c__Bacilli; o__Turicibacterales; f__Turicibacteraceae; g__Turicibacter; s__	1	Bacteria;Firmicutes;Negativicutes;Veillonellales;Veillonellaceae;Megasphaera;Megasphaera_unclassified(0);Megasphaera_unclassified(0);
m64015_200721_220845/132514225/ccs	2480	350	761	+	4f904ebdd10ebd14b54b088e8710dd22	427	8	419	411	411	1	k__Bacteria; p__Firmicutes; c__Bacilli; o__Turicibacterales; f__Turicibacteraceae; g__Turicibacter; s__	2	Bacteria;Proteobacteria;Gammaproteobacteria;Enterobacterales;Enterobacteriaceae;Escherichia;Escherichia_unclassified(0);Escherichia_unclassified(0);
m64015_200721_220845/42992990/ccs	2415	404	820	+	5943444d2657fbff0598888dd23d1464	427	9	425	416	416	1	k__Bacteria; p__Firmicutes; c__Clostridia; o__Clostridiales; f__Veillonellaceae; g__Megamonas; s__	4	Bacteria;Firmicutes;Negativicutes;Selenomonadales;Selenomonadaceae;Megamonas;Megamonas_unclassified(0);Megamonas_unclassified(0);
m64015_200721_220845/23462328/ccs	2402	1591	2013	-	6251bd9ebf43fae466939ab366f6e547	422	0	422	422	422	1	k__Bacteria; p__Bacteroidetes; c__Bacteroidia; o__Bacteroidales; f__Bacteroidaceae; g__Bacteroides; s__	1	Bacteria;Bacteroidetes;Bacteroidia;Bacteroidales;Bacteroidaceae;Bacteroides;Bacteroides_unclassified(0);Bacteroides_unclassified(0);
m64015_200721_220845/44828455/ccs	2520	389	811	+	6251bd9ebf43fae466939ab366f6e547	422	0	422	422	422	1	k__Bacteria; p__Bacteroidetes; c__Bacteroidia; o__Bacteroidales; f__Bacteroidaceae; g__Bacteroides; s__	3	Bacteria;Bacteroidetes;Bacteroidia;Bacteroidales;Bacteroidaceae;Bacteroides;Bacteroides_vulgatus;Bacteroides_vulgatus_ATCC_8482;
m64015_200721_220845/13960481/ccs	2589	395	820	+	66938301665655de90b8b7c7a6e6acb6	427	0	425	425	425	1	k__Bacteria; p__Firmicutes; c__Clostridia; o__Clostridiales; f__Veillonellaceae; g__Megamonas; s__	1	Bacteria;Actinobacteria;Actinobacteria;Bifidobacteriales;Bifidobacteriaceae;Bifidobacterium;Bifidobacterium_unclassified(0);Bifidobacterium_unclassified(0);
m64015_200721_220845/101975751/ccs	1990	396	821	+	66938301665655de90b8b7c7a6e6acb6	427	0	425	425	425	1	k__Bacteria; p__Firmicutes; c__Clostridia; o__Clostridiales; f__Veillonellaceae; g__Megamonas; s__	1	Bacteria;Firmicutes;Clostridia;Clostridiales;Clostridiaceae;Clostridium;Clostridium_unclassified(0);Clostridium_unclassified(0);
m64015_200721_220845/54332235/ccs	2640	1821	2246	-	66938301665655de90b8b7c7a6e6acb6	427	0	425	425	425	1	k__Bacteria; p__Firmicutes; c__Clostridia; o__Clostridiales; f__Veillonellaceae; g__Megamonas; s__	2	Bacteria;Firmicutes;Clostridia;Clostridiales;Lachnospiraceae;Unknown_genus;Unknown_genus_unclassified(0);Unknown_genus_unclassified(0);
m64015_200721_220845/149292482/ccs	2233	1413	1838	-	66938301665655de90b8b7c7a6e6acb6	427	0	425	425	425	1	k__Bacteria; p__Firmicutes; c__Clostridia; o__Clostridiales; f__Veillonellaceae; g__Megamonas; s__	2	Bacteria;Firmicutes;Erysipelotrichia;Erysipelotrichales;Erysipelotrichaceae;Turicibacter;Turicibacter_unclassified(0);Turicibacter_unclassified(0);
m64015_200721_220845/107807320/ccs	2339	394	819	+	66938301665655de90b8b7c7a6e6acb6	427	0	425	425	425	1	k__Bacteria; p__Firmicutes; c__Clostridia; o__Clostridiales; f__Veillonellaceae; g__Megamonas; s__	1	Bacteria;Firmicutes;Erysipelotrichia;Erysipelotrichales;Erysipelotrichaceae;Unknown_genus;Unknown_genus_unclassified(0);Unknown_genus_unclassified(0);
m64015_200721_220845/23791797/ccs	2376	1556	1981	-	66938301665655de90b8b7c7a6e6acb6	427	0	425	425	425	1	k__Bacteria; p__Firmicutes; c__Clostridia; o__Clostridiales; f__Veillonellaceae; g__Megamonas; s__	3	Bacteria;Firmicutes;Negativicutes;Acidaminococcales;Acidaminococcaceae;Acidaminococcus;Acidaminococcus_unclassified(0);Acidaminococcus_unclassified(0);
m64015_200721_220845/15533637/ccs	2573	1753	2178	-	66938301665655de90b8b7c7a6e6acb6	427	0	425	425	425	1	k__Bacteria; p__Firmicutes; c__Clostridia; o__Clostridiales; f__Veillonellaceae; g__Megamonas; s__	123	Bacteria;Firmicutes;Negativicutes;Selenomonadales;Selenomonadaceae;Megamonas;Megamonas_hypermegale;Megamonas_hypermegale_unclassified(0);
m64015_200721_220845/166659221/ccs	2413	394	819	+	66938301665655de90b8b7c7a6e6acb6	427	0	425	425	425	1	k__Bacteria; p__Firmicutes; c__Clostridia; o__Clostridiales; f__Veillonellaceae; g__Megamonas; s__	46	Bacteria;Firmicutes;Negativicutes;Selenomonadales;Selenomonadaceae;Megamonas;Megamonas_unclassified(0);Megamonas_unclassified(0);
m64015_200721_220845/30935151/ccs	2270	1449	1874	-	66938301665655de90b8b7c7a6e6acb6	427	0	425	425	425	1	k__Bacteria; p__Firmicutes; c__Clostridia; o__Clostridiales; f__Veillonellaceae; g__Megamonas; s__	17	Bacteria;Firmicutes;Negativicutes;Veillonellales;Veillonellaceae;Megasphaera;Megasphaera_unclassified(0);Megasphaera_unclassified(0);
m64015_200721_220845/18678356/ccs	2537	1717	2142	-	66938301665655de90b8b7c7a6e6acb6	427	0	425	425	425	1	k__Bacteria; p__Firmicutes; c__Clostridia; o__Clostridiales; f__Veillonellaceae; g__Megamonas; s__	1	Bacteria;Proteobacteria;Gammaproteobacteria;Enterobacterales;Enterobacteriaceae;Escherichia;Escherichia_unclassified(0);Escherichia_unclassified(0);
m64015_200721_220845/149882864/ccs	2334	1514	1939	-	66938301665655de90b8b7c7a6e6acb6	427	0	425	425	425	1	k__Bacteria; p__Firmicutes; c__Clostridia; o__Clostridiales; f__Veillonellaceae; g__Megamonas; s__	1	Bacteria;Unknown_phylum;Unknown_class;Unknown_order;Unknown_family;Unknown_genus;Unknown_genus_unclassified(0);Unknown_genus_unclassified(0);
m64015_200721_220845/167511753/ccs	2590	1775	2188	-	6a80316731f1f273194f038f5df680ad	427	7	420	413	413	1	k__Bacteria; p__Firmicutes; c__Clostridia; o__Clostridiales; f__Veillonellaceae; g__Megasphaera; s__	2	Bacteria;Actinobacteria;Actinobacteria;Bifidobacteriales;Bifidobacteriaceae;Bifidobacterium;Bifidobacterium_unclassified(0);Bifidobacterium_unclassified(0);
m64015_200721_220845/82380017/ccs	2467	1640	2053	-	6a80316731f1f273194f038f5df680ad	427	7	420	413	413	1	k__Bacteria; p__Firmicutes; c__Clostridia; o__Clostridiales; f__Veillonellaceae; g__Megasphaera; s__	2	Bacteria;Firmicutes;Clostridia;Clostridiales;Clostridiaceae;Clostridium;Clostridium_unclassified(0);Clostridium_unclassified(0);
m64015_200721_220845/53611294/ccs	2647	408	821	+	6a80316731f1f273194f038f5df680ad	427	7	420	413	413	1	k__Bacteria; p__Firmicutes; c__Clostridia; o__Clostridiales; f__Veillonellaceae; g__Megasphaera; s__	2	Bacteria;Firmicutes;Clostridia;Clostridiales;Lachnospiraceae;Unknown_genus;Unknown_genus_unclassified(0);Unknown_genus_unclassified(0);
m64015_200721_220845/83558462/ccs	2364	1543	1956	-	6a80316731f1f273194f038f5df680ad	427	7	420	413	413	1	k__Bacteria; p__Firmicutes; c__Clostridia; o__Clostridiales; f__Veillonellaceae; g__Megasphaera; s__	1	Bacteria;Firmicutes;Erysipelotrichia;Erysipelotrichales;Erysipelotrichaceae;Erysipelatoclostridium;Erysipelatoclostridium_unclassified(0);Erysipelatoclostridium_unclassified(0);
m64015_200721_220845/59442845/ccs	2344	1525	1938	-	6a80316731f1f273194f038f5df680ad	427	7	420	413	413	1	k__Bacteria; p__Firmicutes; c__Clostridia; o__Clostridiales; f__Veillonellaceae; g__Megasphaera; s__	1	Bacteria;Firmicutes;Erysipelotrichia;Erysipelotrichales;Erysipelotrichaceae;Unknown_genus;Unknown_genus_unclassified(0);Unknown_genus_unclassified(0);
m64015_200721_220845/107283590/ccs	2230	1600	2013	-	6a80316731f1f273194f038f5df680ad	427	7	420	413	413	1	k__Bacteria; p__Firmicutes; c__Clostridia; o__Clostridiales; f__Veillonellaceae; g__Megasphaera; s__	1	Bacteria;Firmicutes;Negativicutes;Selenomonadales;Selenomonadaceae;Megamonas;Megamonas_unclassified(0);Megamonas_unclassified(0);
m64015_200721_220845/140705808/ccs	1177	357	770	-	6a80316731f1f273194f038f5df680ad	427	7	420	413	413	1	k__Bacteria; p__Firmicutes; c__Clostridia; o__Clostridiales; f__Veillonellaceae; g__Megasphaera; s__	1	Bacteria;Firmicutes;Negativicutes;Veillonellales;Veillonellaceae;Megasphaera;Megasphaera_elsdenii;Megasphaera_elsdenii_DSM_20460;
m64015_200721_220845/145033286/ccs	2377	404	817	+	6a80316731f1f273194f038f5df680ad	427	7	420	413	413	1	k__Bacteria; p__Firmicutes; c__Clostridia; o__Clostridiales; f__Veillonellaceae; g__Megasphaera; s__	301	Bacteria;Firmicutes;Negativicutes;Veillonellales;Veillonellaceae;Megasphaera;Megasphaera_elsdenii;Megasphaera_elsdenii_unclassified(0);
m64015_200721_220845/77006727/ccs	2560	407	820	+	6a80316731f1f273194f038f5df680ad	427	7	420	413	413	1	k__Bacteria; p__Firmicutes; c__Clostridia; o__Clostridiales; f__Veillonellaceae; g__Megasphaera; s__	77	Bacteria;Firmicutes;Negativicutes;Veillonellales;Veillonellaceae;Megasphaera;Megasphaera_unclassified(0);Megasphaera_unclassified(0);
m64015_200721_220845/87426978/ccs	2524	1708	2121	-	6a80316731f1f273194f038f5df680ad	427	7	420	413	413	1	k__Bacteria; p__Firmicutes; c__Clostridia; o__Clostridiales; f__Veillonellaceae; g__Megasphaera; s__	1	Bacteria;Proteobacteria;Gammaproteobacteria;Enterobacterales;Enterobacteriaceae;Escherichia;Escherichia_unclassified(0);Escherichia_unclassified(0);
m64015_200721_220845/167052834/ccs	2333	1517	1930	-	6a80316731f1f273194f038f5df680ad	427	7	420	413	413	1	k__Bacteria; p__Firmicutes; c__Clostridia; o__Clostridiales; f__Veillonellaceae; g__Megasphaera; s__	2	Bacteria;Unknown_phylum;Unknown_class;Unknown_order;Unknown_family;Unknown_genus;Unknown_genus_unclassified(0);Unknown_genus_unclassified(0);
m64015_200721_220845/174850595/ccs	2364	397	812	+	73b9a313c153726841a55e295f19bdb5	427	7	422	415	415	1	k__Bacteria; p__Firmicutes; c__Bacilli; o__Lactobacillales; f__Streptococcaceae; g__Streptococcus	7	Bacteria;Firmicutes;Bacilli;Lactobacillales;Streptococcaceae;Streptococcus;Streptococcus_sp._A12;Streptococcus_sp._A12_unclassified(0);
m64015_200721_220845/90770197/ccs	2403	397	812	+	73b9a313c153726841a55e295f19bdb5	427	7	422	415	415	1	k__Bacteria; p__Firmicutes; c__Bacilli; o__Lactobacillales; f__Streptococcaceae; g__Streptococcus	1	Bacteria;Firmicutes;Bacilli;Lactobacillales;Streptococcaceae;Streptococcus;Streptococcus_unclassified(0);Streptococcus_unclassified(0);
m64015_200721_220845/138936649/ccs	2370	397	803	+	73b9a313c153726841a55e295f19bdb5	427	7	413	406	406	1	k__Bacteria; p__Firmicutes; c__Bacilli; o__Lactobacillales; f__Streptococcaceae; g__Streptococcus	5	Bacteria;Firmicutes;Bacilli;Lactobacillales;Streptococcaceae;Streptococcus;Streptococcus_viridans;Streptococcus_viridans_unclassified(0);
m64015_200721_220845/140247400/ccs	2358	393	808	+	7527e4725fca59bef3c432e08bf0e165	426	6	421	415	415	1	k__Bacteria; p__Firmicutes; c__Erysipelotrichi; o__Erysipelotrichales; f__Erysipelotrichaceae; g__Holdemania; s__	1	Bacteria;Firmicutes;Erysipelotrichia;Erysipelotrichales;Erysipelotrichaceae;Holdemania;Holdemania_massiliensis;Holdemania_massiliensis_AP2;
m64015_200721_220845/145687635/ccs	2345	1528	1940	-	7a1a7d3362a2f4e3bb2b0f088b9a6b84	426	9	421	412	412	1	k__Bacteria; p__Firmicutes; c__Erysipelotrichi; o__Erysipelotrichales; f__Erysipelotrichaceae; g__[Eubacterium]; s__dolichum	25	Bacteria;Firmicutes;Erysipelotrichia;Erysipelotrichales;Erysipelotrichaceae;Erysipelatoclostridium;[Clostridium]_innocuum;[Clostridium]_innocuum_2959;
m64015_200721_220845/70648991/ccs	2366	404	816	+	7a1a7d3362a2f4e3bb2b0f088b9a6b84	426	9	421	412	412	1	k__Bacteria; p__Firmicutes; c__Erysipelotrichi; o__Erysipelotrichales; f__Erysipelotrichaceae; g__[Eubacterium]; s__dolichum	1	Bacteria;Firmicutes;Erysipelotrichia;Erysipelotrichales;Erysipelotrichaceae;Erysipelatoclostridium;[Clostridium]_innocuum;[Clostridium]_innocuum_unclassified(0);
m64015_200721_220845/91228651/ccs	2341	404	816	+	7a1a7d3362a2f4e3bb2b0f088b9a6b84	426	9	421	412	412	1	k__Bacteria; p__Firmicutes; c__Erysipelotrichi; o__Erysipelotrichales; f__Erysipelotrichaceae; g__[Eubacterium]; s__dolichum	1	Bacteria;Firmicutes;Erysipelotrichia;Erysipelotrichales;Erysipelotrichaceae;Unknown_genus;Erysipelotrichaceae_bacterium_I46;Erysipelotrichaceae_bacterium_I46_unclassified(0);
m64015_200721_220845/103877208/ccs	2366	1551	1963	-	7a1a7d3362a2f4e3bb2b0f088b9a6b84	426	9	421	412	412	1	k__Bacteria; p__Firmicutes; c__Erysipelotrichi; o__Erysipelotrichales; f__Erysipelotrichaceae; g__[Eubacterium]; s__dolichum	1	Bacteria;Firmicutes;Negativicutes;Acidaminococcales;Acidaminococcaceae;Acidaminococcus;Acidaminococcus_unclassified(0);Acidaminococcus_unclassified(0);
m64015_200721_220845/83167326/ccs	2267	1451	1863	-	7a1a7d3362a2f4e3bb2b0f088b9a6b84	426	9	421	412	412	1	k__Bacteria; p__Firmicutes; c__Erysipelotrichi; o__Erysipelotrichales; f__Erysipelotrichaceae; g__[Eubacterium]; s__dolichum	1	Bacteria;Firmicutes;Negativicutes;Veillonellales;Veillonellaceae;Megasphaera;Megasphaera_unclassified(0);Megasphaera_unclassified(0);
m64015_200721_220845/3082581/ccs	1085	386	796	+	84d3aa3cef3eefd518d6d396b065a951	426	9	419	410	410	1	k__Bacteria; p__Firmicutes; c__Erysipelotrichi; o__Erysipelotrichales; f__Erysipelotrichaceae; g__Clostridium; s__spiroforme	2	Bacteria;Firmicutes;Erysipelotrichia;Erysipelotrichales;Erysipelotrichaceae;Erysipelatoclostridium;[Clostridium]_cocleatum;[Clostridium]_cocleatum_unclassified(0);
m64015_200721_220845/115147970/ccs	2329	385	795	+	84d3aa3cef3eefd518d6d396b065a951	426	9	419	410	410	1	k__Bacteria; p__Firmicutes; c__Erysipelotrichi; o__Erysipelotrichales; f__Erysipelotrichaceae; g__Clostridium; s__spiroforme	17	Bacteria;Firmicutes;Erysipelotrichia;Erysipelotrichales;Erysipelotrichaceae;Erysipelatoclostridium;Erysipelatoclostridium_unclassified(0);Erysipelatoclostridium_unclassified(0);
m64015_200721_220845/12781732/ccs	2274	1479	1889	-	84d3aa3cef3eefd518d6d396b065a951	426	9	419	410	410	1	k__Bacteria; p__Firmicutes; c__Erysipelotrichi; o__Erysipelotrichales; f__Erysipelotrichaceae; g__Clostridium; s__spiroforme	1	Bacteria;Firmicutes;Erysipelotrichia;Erysipelotrichales;Erysipelotrichaceae;Massiliomicrobiota;Massiliomicrobiota_unclassified(0);Massiliomicrobiota_unclassified(0);
m64015_200721_220845/150537427/ccs	2213	1394	1804	-	84d3aa3cef3eefd518d6d396b065a951	426	9	419	410	410	1	k__Bacteria; p__Firmicutes; c__Erysipelotrichi; o__Erysipelotrichales; f__Erysipelotrichaceae; g__Clostridium; s__spiroforme	1	Bacteria;Firmicutes;Erysipelotrichia;Erysipelotrichales;Erysipelotrichaceae;Unknown_genus;Unknown_genus_unclassified(0);Unknown_genus_unclassified(0);
m64015_200721_220845/8586198/ccs	2594	407	820	+	8af75762ed813e1c430df4393cbaebbe	427	7	420	413	413	1	k__Bacteria; p__Firmicutes; c__Clostridia; o__Clostridiales; f__Veillonellaceae; g__Megasphaera; s__	1	Bacteria;Actinobacteria;Actinobacteria;Bifidobacteriales;Bifidobacteriaceae;Bifidobacterium;Bifidobacterium_unclassified(0);Bifidobacterium_unclassified(0);
m64015_200721_220845/136840203/ccs	2641	1820	2233	-	8af75762ed813e1c430df4393cbaebbe	427	7	420	413	413	1	k__Bacteria; p__Firmicutes; c__Clostridia; o__Clostridiales; f__Veillonellaceae; g__Megasphaera; s__	1	Bacteria;Firmicutes;Clostridia;Clostridiales;Lachnospiraceae;Unknown_genus;Unknown_genus_unclassified(0);Unknown_genus_unclassified(0);
m64015_200721_220845/59378004/ccs	2607	1791	2204	-	8af75762ed813e1c430df4393cbaebbe	427	7	420	413	413	1	k__Bacteria; p__Firmicutes; c__Clostridia; o__Clostridiales; f__Veillonellaceae; g__Megasphaera; s__	1	Bacteria;Firmicutes;Clostridia;Clostridiales;Ruminococcaceae;Faecalibacterium;Faecalibacterium_unclassified(0);Faecalibacterium_unclassified(0);
m64015_200721_220845/176424596/ccs	2418	407	820	+	8af75762ed813e1c430df4393cbaebbe	427	7	420	413	413	1	k__Bacteria; p__Firmicutes; c__Clostridia; o__Clostridiales; f__Veillonellaceae; g__Megasphaera; s__	1	Bacteria;Firmicutes;Erysipelotrichia;Erysipelotrichales;Erysipelotrichaceae;Turicibacter;Turicibacter_unclassified(0);Turicibacter_unclassified(0);
m64015_200721_220845/23003977/ccs	2345	406	819	+	8af75762ed813e1c430df4393cbaebbe	427	7	420	413	413	1	k__Bacteria; p__Firmicutes; c__Clostridia; o__Clostridiales; f__Veillonellaceae; g__Megasphaera; s__	1	Bacteria;Firmicutes;Erysipelotrichia;Erysipelotrichales;Erysipelotrichaceae;Unknown_genus;Unknown_genus_unclassified(0);Unknown_genus_unclassified(0);
m64015_200721_220845/7931987/ccs	2382	416	820	+	8af75762ed813e1c430df4393cbaebbe	427	16	420	404	404	1	k__Bacteria; p__Firmicutes; c__Clostridia; o__Clostridiales; f__Veillonellaceae; g__Megasphaera; s__	61	Bacteria;Firmicutes;Negativicutes;Veillonellales;Veillonellaceae;Megasphaera;Megasphaera_elsdenii;Megasphaera_elsdenii_unclassified(0);
m64015_200721_220845/122946049/ccs	2777	398	811	+	8af75762ed813e1c430df4393cbaebbe	427	7	420	413	413	1	k__Bacteria; p__Firmicutes; c__Clostridia; o__Clostridiales; f__Veillonellaceae; g__Megasphaera; s__	15	Bacteria;Firmicutes;Negativicutes;Veillonellales;Veillonellaceae;Megasphaera;Megasphaera_unclassified(0);Megasphaera_unclassified(0);
m64015_200721_220845/167642859/ccs	2581	1762	2187	-	a17b15cbff2581dc40a893826e36733f	427	0	425	425	425	1	k__Bacteria; p__Firmicutes; c__Clostridia; o__Clostridiales; f__Veillonellaceae; g__Megamonas; s__	4	Bacteria;Actinobacteria;Actinobacteria;Bifidobacteriales;Bifidobacteriaceae;Bifidobacterium;Bifidobacterium_unclassified(0);Bifidobacterium_unclassified(0);
m64015_200721_220845/23593766/ccs	2381	1560	1985	-	a17b15cbff2581dc40a893826e36733f	427	0	425	425	425	1	k__Bacteria; p__Firmicutes; c__Clostridia; o__Clostridiales; f__Veillonellaceae; g__Megamonas; s__	1	Bacteria;Firmicutes;Bacilli;Lactobacillales;Streptococcaceae;Streptococcus;Streptococcus_unclassified(0);Streptococcus_unclassified(0);
m64015_200721_220845/156828173/ccs	2317	403	828	+	a17b15cbff2581dc40a893826e36733f	427	0	425	425	425	1	k__Bacteria; p__Firmicutes; c__Clostridia; o__Clostridiales; f__Veillonellaceae; g__Megamonas; s__	1	Bacteria;Firmicutes;Clostridia;Clostridiales;Clostridiaceae;Clostridium;Clostridium_unclassified(0);Clostridium_unclassified(0);
m64015_200721_220845/137495332/ccs	2691	1870	2295	-	a17b15cbff2581dc40a893826e36733f	427	0	425	425	425	1	k__Bacteria; p__Firmicutes; c__Clostridia; o__Clostridiales; f__Veillonellaceae; g__Megamonas; s__	1	Bacteria;Firmicutes;Clostridia;Clostridiales;Lachnospiraceae;Unknown_genus;Unknown_genus_unclassified(0);Unknown_genus_unclassified(0);
m64015_200721_220845/138610531/ccs	2407	393	806	+	a17b15cbff2581dc40a893826e36733f	427	0	413	413	413	1	k__Bacteria; p__Firmicutes; c__Clostridia; o__Clostridiales; f__Veillonellaceae; g__Megamonas; s__	1	Bacteria;Firmicutes;Clostridia;Clostridiales;Peptostreptococcaceae;Paeniclostridium;Paeniclostridium_unclassified(0);Paeniclostridium_unclassified(0);
m64015_200721_220845/32311933/ccs	2348	1527	1952	-	a17b15cbff2581dc40a893826e36733f	427	0	425	425	425	1	k__Bacteria; p__Firmicutes; c__Clostridia; o__Clostridiales; f__Veillonellaceae; g__Megamonas; s__	1	Bacteria;Firmicutes;Erysipelotrichia;Erysipelotrichales;Erysipelotrichaceae;Erysipelatoclostridium;Erysipelatoclostridium_unclassified(0);Erysipelatoclostridium_unclassified(0);
m64015_200721_220845/126616267/ccs	2226	1411	1836	-	a17b15cbff2581dc40a893826e36733f	427	0	425	425	425	1	k__Bacteria; p__Firmicutes; c__Clostridia; o__Clostridiales; f__Veillonellaceae; g__Megamonas; s__	1	Bacteria;Firmicutes;Erysipelotrichia;Erysipelotrichales;Erysipelotrichaceae;Turicibacter;Turicibacter_unclassified(0);Turicibacter_unclassified(0);
m64015_200721_220845/126290396/ccs	2316	1496	1921	-	a17b15cbff2581dc40a893826e36733f	427	0	425	425	425	1	k__Bacteria; p__Firmicutes; c__Clostridia; o__Clostridiales; f__Veillonellaceae; g__Megamonas; s__	1	Bacteria;Firmicutes;Erysipelotrichia;Erysipelotrichales;Erysipelotrichaceae;Unknown_genus;Unknown_genus_unclassified(0);Unknown_genus_unclassified(0);
m64015_200721_220845/78119302/ccs	2374	1558	1983	-	a17b15cbff2581dc40a893826e36733f	427	0	425	425	425	1	k__Bacteria; p__Firmicutes; c__Clostridia; o__Clostridiales; f__Veillonellaceae; g__Megamonas; s__	4	Bacteria;Firmicutes;Negativicutes;Acidaminococcales;Acidaminococcaceae;Acidaminococcus;Acidaminococcus_unclassified(0);Acidaminococcus_unclassified(0);
m64015_200721_220845/38666961/ccs	2413	1593	2018	-	a17b15cbff2581dc40a893826e36733f	427	0	425	425	425	1	k__Bacteria; p__Firmicutes; c__Clostridia; o__Clostridiales; f__Veillonellaceae; g__Megamonas; s__	110	Bacteria;Firmicutes;Negativicutes;Selenomonadales;Selenomonadaceae;Megamonas;Megamonas_hypermegale;Megamonas_hypermegale_unclassified(0);
m64015_200721_220845/115082223/ccs	2417	1595	2020	-	a17b15cbff2581dc40a893826e36733f	427	0	425	425	425	1	k__Bacteria; p__Firmicutes; c__Clostridia; o__Clostridiales; f__Veillonellaceae; g__Megamonas; s__	477	Bacteria;Firmicutes;Negativicutes;Selenomonadales;Selenomonadaceae;Megamonas;Megamonas_unclassified(0);Megamonas_unclassified(0);
m64015_200721_220845/130286372/ccs	2274	395	820	+	a17b15cbff2581dc40a893826e36733f	427	0	425	425	425	1	k__Bacteria; p__Firmicutes; c__Clostridia; o__Clostridiales; f__Veillonellaceae; g__Megamonas; s__	12	Bacteria;Firmicutes;Negativicutes;Veillonellales;Veillonellaceae;Megasphaera;Megasphaera_unclassified(0);Megasphaera_unclassified(0);
m64015_200721_220845/32506323/ccs	2445	395	820	+	a17b15cbff2581dc40a893826e36733f	427	0	425	425	425	1	k__Bacteria; p__Firmicutes; c__Clostridia; o__Clostridiales; f__Veillonellaceae; g__Megamonas; s__	1	Bacteria;Proteobacteria;Gammaproteobacteria;Enterobacterales;Enterobacteriaceae;Escherichia;Escherichia_unclassified(0);Escherichia_unclassified(0);
m64015_200721_220845/142608398/ccs	2339	1519	1944	-	a17b15cbff2581dc40a893826e36733f	427	0	425	425	425	1	k__Bacteria; p__Firmicutes; c__Clostridia; o__Clostridiales; f__Veillonellaceae; g__Megamonas; s__	3	Bacteria;Unknown_phylum;Unknown_class;Unknown_order;Unknown_family;Unknown_genus;Unknown_genus_unclassified(0);Unknown_genus_unclassified(0);
m64015_200721_220845/90571217/ccs	2376	1541	1952	-	a6bc3e3d87c6d3fc508d3c41320895be	427	9	420	411	411	1	k__Bacteria; p__Firmicutes; c__Bacilli; o__Lactobacillales; f__Lactobacillaceae; g__Pediococcus	1	Bacteria;Firmicutes;Bacilli;Lactobacillales;Lactobacillaceae;Pediococcus;Pediococcus_acidilactici;Pediococcus_acidilactici_unclassified(0);
m64015_200721_220845/31916715/ccs	2439	423	834	+	a6bc3e3d87c6d3fc508d3c41320895be	427	9	420	411	411	1	k__Bacteria; p__Firmicutes; c__Bacilli; o__Lactobacillales; f__Lactobacillaceae; g__Pediococcus	1	Bacteria;Firmicutes;Bacilli;Lactobacillales;Lactobacillaceae;Pediococcus;Pediococcus_unclassified(0);Pediococcus_unclassified(0);
m64015_200721_220845/171182343/ccs	2352	1558	1973	-	ae80ee1968a868df26cebfe372f0612d	427	7	422	415	415	1	k__Bacteria; p__Firmicutes; c__Bacilli; o__Lactobacillales; f__Streptococcaceae; g__Streptococcus; s__	1	Bacteria;Firmicutes;Bacilli;Lactobacillales;Streptococcaceae;Streptococcus;Streptococcus_unclassified(0);Streptococcus_unclassified(0);
m64015_200721_220845/6292547/ccs	2369	397	812	+	ae80ee1968a868df26cebfe372f0612d	427	7	422	415	415	1	k__Bacteria; p__Firmicutes; c__Bacilli; o__Lactobacillales; f__Streptococcaceae; g__Streptococcus; s__	1	Bacteria;Firmicutes;Bacilli;Lactobacillales;Streptococcaceae;Streptococcus;Streptococcus_viridans;Streptococcus_viridans_unclassified(0);
m64015_200721_220845/65144710/ccs	1164	332	744	-	b6635d67cb594473ddba9f8cfba5d13d	422	10	422	412	412	1	k__Bacteria; p__Bacteroidetes; c__Bacteroidia; o__Bacteroidales; f__Bacteroidaceae; g__Bacteroides; s__	3	Bacteria;Bacteroidetes;Bacteroidia;Bacteroidales;Bacteroidaceae;Bacteroides;Bacteroides_unclassified(0);Bacteroides_unclassified(0);
m64015_200721_220845/92930995/ccs	2515	1709	2131	-	b6635d67cb594473ddba9f8cfba5d13d	422	0	422	422	422	1	k__Bacteria; p__Bacteroidetes; c__Bacteroidia; o__Bacteroidales; f__Bacteroidaceae; g__Bacteroides; s__	37	Bacteria;Bacteroidetes;Bacteroidia;Bacteroidales;Bacteroidaceae;Bacteroides;Bacteroides_vulgatus;Bacteroides_vulgatus_ATCC_8482;
m64015_200721_220845/129697246/ccs	1518	390	812	+	b6635d67cb594473ddba9f8cfba5d13d	422	0	422	422	422	1	k__Bacteria; p__Bacteroidetes; c__Bacteroidia; o__Bacteroidales; f__Bacteroidaceae; g__Bacteroides; s__	1	Bacteria;Bacteroidetes;Bacteroidia;Bacteroidales;Bacteroidaceae;Bacteroides;Bacteroides_vulgatus;Bacteroides_vulgatus_unclassified(0);
m64015_200721_220845/103548297/ccs	2260	390	812	+	b6635d67cb594473ddba9f8cfba5d13d	422	0	422	422	422	1	k__Bacteria; p__Bacteroidetes; c__Bacteroidia; o__Bacteroidales; f__Bacteroidaceae; g__Bacteroides; s__	1	Bacteria;Firmicutes;Negativicutes;Veillonellales;Veillonellaceae;Megasphaera;Megasphaera_unclassified(0);Megasphaera_unclassified(0);
m64015_200721_220845/17237063/ccs	2436	408	820	+	b6635d67cb594473ddba9f8cfba5d13d	422	10	422	412	412	1	k__Bacteria; p__Bacteroidetes; c__Bacteroidia; o__Bacteroidales; f__Bacteroidaceae; g__Bacteroides; s__	1	Bacteria;Proteobacteria;Gammaproteobacteria;Enterobacterales;Enterobacteriaceae;Escherichia;Escherichia_unclassified(0);Escherichia_unclassified(0);
m64015_200721_220845/179046631/ccs	2321	1512	1932	-	b6635d67cb594473ddba9f8cfba5d13d	422	0	420	420	420	1	k__Bacteria; p__Bacteroidetes; c__Bacteroidia; o__Bacteroidales; f__Bacteroidaceae; g__Bacteroides; s__	1	Bacteria;Unknown_phylum;Unknown_class;Unknown_order;Unknown_family;Unknown_genus;Unknown_genus_unclassified(0);Unknown_genus_unclassified(0);
m64015_200721_220845/175112485/ccs	3095	2280	2693	-	bdff742b3ce82787e3db05ccee92c7ae	427	7	420	413	413	1	k__Bacteria; p__Firmicutes; c__Clostridia; o__Clostridiales; f__Veillonellaceae; g__Megasphaera; s__	1	Bacteria;Firmicutes;Clostridia;Clostridiales;Lachnospiraceae;Unknown_genus;[Eubacterium]_rectale;[Eubacterium]_rectale_ATCC_33656;
m64015_200721_220845/167642955/ccs	2312	1518	1931	-	bdff742b3ce82787e3db05ccee92c7ae	427	7	420	413	413	1	k__Bacteria; p__Firmicutes; c__Clostridia; o__Clostridiales; f__Veillonellaceae; g__Megasphaera; s__	1	Bacteria;Firmicutes;Erysipelotrichia;Erysipelotrichales;Erysipelotrichaceae;Unknown_genus;Unknown_genus_unclassified(0);Unknown_genus_unclassified(0);
m64015_200721_220845/155779125/ccs	2382	407	820	+	bdff742b3ce82787e3db05ccee92c7ae	427	7	420	413	413	1	k__Bacteria; p__Firmicutes; c__Clostridia; o__Clostridiales; f__Veillonellaceae; g__Megasphaera; s__	2	Bacteria;Firmicutes;Negativicutes;Acidaminococcales;Acidaminococcaceae;Acidaminococcus;Acidaminococcus_unclassified(0);Acidaminococcus_unclassified(0);
m64015_200721_220845/166725831/ccs	2379	1560	1973	-	bdff742b3ce82787e3db05ccee92c7ae	427	7	420	413	413	1	k__Bacteria; p__Firmicutes; c__Clostridia; o__Clostridiales; f__Veillonellaceae; g__Megasphaera; s__	94	Bacteria;Firmicutes;Negativicutes;Veillonellales;Veillonellaceae;Megasphaera;Megasphaera_elsdenii;Megasphaera_elsdenii_unclassified(0);
m64015_200721_220845/99944407/ccs	2285	1465	1878	-	bdff742b3ce82787e3db05ccee92c7ae	427	7	420	413	413	1	k__Bacteria; p__Firmicutes; c__Clostridia; o__Clostridiales; f__Veillonellaceae; g__Megasphaera; s__	48	Bacteria;Firmicutes;Negativicutes;Veillonellales;Veillonellaceae;Megasphaera;Megasphaera_unclassified(0);Megasphaera_unclassified(0);
m64015_200721_220845/172163905/ccs	2339	1519	1932	-	bdff742b3ce82787e3db05ccee92c7ae	427	7	420	413	413	1	k__Bacteria; p__Firmicutes; c__Clostridia; o__Clostridiales; f__Veillonellaceae; g__Megasphaera; s__	1	Bacteria;Unknown_phylum;Unknown_class;Unknown_order;Unknown_family;Unknown_genus;Unknown_genus_unclassified(0);Unknown_genus_unclassified(0);
m64015_200721_220845/93718910/ccs	2615	394	819	+	c016d7dfa3b6d4108112ec0a5fc2b5c5	427	0	425	425	425	1	k__Bacteria; p__Firmicutes; c__Clostridia; o__Clostridiales; f__Veillonellaceae; g__Megamonas; s__	3	Bacteria;Actinobacteria;Actinobacteria;Bifidobacteriales;Bifidobacteriaceae;Bifidobacterium;Bifidobacterium_unclassified(0);Bifidobacterium_unclassified(0);
m64015_200721_220845/130222321/ccs	2561	1743	2168	-	c016d7dfa3b6d4108112ec0a5fc2b5c5	427	0	425	425	425	1	k__Bacteria; p__Firmicutes; c__Clostridia; o__Clostridiales; f__Veillonellaceae; g__Megamonas; s__	2	Bacteria;Firmicutes;Clostridia;Clostridiales;Lachnospiraceae;Unknown_genus;Unknown_genus_unclassified(0);Unknown_genus_unclassified(0);
m64015_200721_220845/77858953/ccs	2258	1437	1862	-	c016d7dfa3b6d4108112ec0a5fc2b5c5	427	0	425	425	425	1	k__Bacteria; p__Firmicutes; c__Clostridia; o__Clostridiales; f__Veillonellaceae; g__Megamonas; s__	3	Bacteria;Firmicutes;Clostridia;Clostridiales;Peptostreptococcaceae;Paeniclostridium;Paeniclostridium_unclassified(0);Paeniclostridium_unclassified(0);
m64015_200721_220845/136907598/ccs	2612	395	820	+	c016d7dfa3b6d4108112ec0a5fc2b5c5	427	0	425	425	425	1	k__Bacteria; p__Firmicutes; c__Clostridia; o__Clostridiales; f__Veillonellaceae; g__Megamonas; s__	1	Bacteria;Firmicutes;Clostridia;Clostridiales;Ruminococcaceae;Faecalibacterium;Faecalibacterium_unclassified(0);Faecalibacterium_unclassified(0);
m64015_200721_220845/33884183/ccs	2306	397	822	+	c016d7dfa3b6d4108112ec0a5fc2b5c5	427	0	425	425	425	1	k__Bacteria; p__Firmicutes; c__Clostridia; o__Clostridiales; f__Veillonellaceae; g__Megamonas; s__	2	Bacteria;Firmicutes;Erysipelotrichia;Erysipelotrichales;Erysipelotrichaceae;Massiliomicrobiota;Massiliomicrobiota_unclassified(0);Massiliomicrobiota_unclassified(0);
m64015_200721_220845/159645732/ccs	2342	1521	1946	-	c016d7dfa3b6d4108112ec0a5fc2b5c5	427	0	425	425	425	1	k__Bacteria; p__Firmicutes; c__Clostridia; o__Clostridiales; f__Veillonellaceae; g__Megamonas; s__	8	Bacteria;Firmicutes;Erysipelotrichia;Erysipelotrichales;Erysipelotrichaceae;Unknown_genus;Unknown_genus_unclassified(0);Unknown_genus_unclassified(0);
m64015_200721_220845/66324190/ccs	2358	376	801	+	c016d7dfa3b6d4108112ec0a5fc2b5c5	427	0	425	425	425	1	k__Bacteria; p__Firmicutes; c__Clostridia; o__Clostridiales; f__Veillonellaceae; g__Megamonas; s__	1	Bacteria;Firmicutes;Negativicutes;Acidaminococcales;Acidaminococcaceae;Acidaminococcus;Acidaminococcus_intestini;Acidaminococcus_intestini_unclassified(0);
m64015_200721_220845/161350558/ccs	2377	1556	1981	-	c016d7dfa3b6d4108112ec0a5fc2b5c5	427	0	425	425	425	1	k__Bacteria; p__Firmicutes; c__Clostridia; o__Clostridiales; f__Veillonellaceae; g__Megamonas; s__	5	Bacteria;Firmicutes;Negativicutes;Acidaminococcales;Acidaminococcaceae;Acidaminococcus;Acidaminococcus_unclassified(0);Acidaminococcus_unclassified(0);
m64015_200721_220845/101909495/ccs	2341	1536	1961	-	c016d7dfa3b6d4108112ec0a5fc2b5c5	427	0	425	425	425	1	k__Bacteria; p__Firmicutes; c__Clostridia; o__Clostridiales; f__Veillonellaceae; g__Megamonas; s__	3	Bacteria;Firmicutes;Negativicutes;Acidaminococcales;Acidaminococcaceae;Phascolarctobacterium;Phascolarctobacterium_unclassified(0);Phascolarctobacterium_unclassified(0);
m64015_200721_220845/7670047/ccs	2415	1594	2019	-	c016d7dfa3b6d4108112ec0a5fc2b5c5	427	0	425	425	425	1	k__Bacteria; p__Firmicutes; c__Clostridia; o__Clostridiales; f__Veillonellaceae; g__Megamonas; s__	210	Bacteria;Firmicutes;Negativicutes;Selenomonadales;Selenomonadaceae;Megamonas;Megamonas_hypermegale;Megamonas_hypermegale_unclassified(0);
m64015_200721_220845/166659098/ccs	2407	396	821	+	c016d7dfa3b6d4108112ec0a5fc2b5c5	427	0	425	425	425	1	k__Bacteria; p__Firmicutes; c__Clostridia; o__Clostridiales; f__Veillonellaceae; g__Megamonas; s__	1524	Bacteria;Firmicutes;Negativicutes;Selenomonadales;Selenomonadaceae;Megamonas;Megamonas_unclassified(0);Megamonas_unclassified(0);
m64015_200721_220845/160104573/ccs	2272	1453	1878	-	c016d7dfa3b6d4108112ec0a5fc2b5c5	427	0	425	425	425	1	k__Bacteria; p__Firmicutes; c__Clostridia; o__Clostridiales; f__Veillonellaceae; g__Megamonas; s__	52	Bacteria;Firmicutes;Negativicutes;Veillonellales;Veillonellaceae;Megasphaera;Megasphaera_unclassified(0);Megasphaera_unclassified(0);
m64015_200721_220845/161482661/ccs	2562	1742	2167	-	c016d7dfa3b6d4108112ec0a5fc2b5c5	427	0	425	425	425	1	k__Bacteria; p__Firmicutes; c__Clostridia; o__Clostridiales; f__Veillonellaceae; g__Megamonas; s__	1	Bacteria;Proteobacteria;Gammaproteobacteria;Enterobacterales;Enterobacteriaceae;Enterobacter;Enterobacter_unclassified(0);Enterobacter_unclassified(0);
m64015_200721_220845/111740944/ccs	2437	397	822	+	c016d7dfa3b6d4108112ec0a5fc2b5c5	427	0	425	425	425	1	k__Bacteria; p__Firmicutes; c__Clostridia; o__Clostridiales; f__Veillonellaceae; g__Megamonas; s__	6	Bacteria;Proteobacteria;Gammaproteobacteria;Enterobacterales;Enterobacteriaceae;Escherichia;Escherichia_unclassified(0);Escherichia_unclassified(0);
m64015_200721_220845/56691036/ccs	4460	1596	2021	-	c016d7dfa3b6d4108112ec0a5fc2b5c5	427	0	425	425	425	1	k__Bacteria; p__Firmicutes; c__Clostridia; o__Clostridiales; f__Veillonellaceae; g__Megamonas; s__	1	Bacteria;Unknown_phylum;Unknown_class;Unknown_order;Unknown_family;Unknown_genus;bacterium_LF-3;bacterium_LF-3_unclassified(0);
m64015_200721_220845/132909562/ccs	2330	1509	1934	-	c016d7dfa3b6d4108112ec0a5fc2b5c5	427	0	425	425	425	1	k__Bacteria; p__Firmicutes; c__Clostridia; o__Clostridiales; f__Veillonellaceae; g__Megamonas; s__	4	Bacteria;Unknown_phylum;Unknown_class;Unknown_order;Unknown_family;Unknown_genus;Unknown_genus_unclassified(0);Unknown_genus_unclassified(0);
m64015_200721_220845/107874374/ccs	2540	1767	2178	-	c5be3cbb0c4c3ad43d1c9902233d0993	426	8	419	411	411	1	k__Bacteria; p__Firmicutes; c__Erysipelotrichi; o__Erysipelotrichales; f__Erysipelotrichaceae; g__; s__	3	Bacteria;Actinobacteria;Actinobacteria;Bifidobacteriales;Bifidobacteriaceae;Bifidobacterium;Bifidobacterium_unclassified(0);Bifidobacterium_unclassified(0);
m64015_200721_220845/38996067/ccs	2419	1624	2035	-	c5be3cbb0c4c3ad43d1c9902233d0993	426	8	419	411	411	1	k__Bacteria; p__Firmicutes; c__Erysipelotrichi; o__Erysipelotrichales; f__Erysipelotrichaceae; g__; s__	1	Bacteria;Bacteria_unclassified(0);Bacteria_unclassified(0);Bacteria_unclassified(0);Bacteria_unclassified(0);Bacteria_unclassified(0);Bacteria_unclassified(0);Bacteria_unclassified(0);
m64015_200721_220845/46205741/ccs	2511	384	795	+	c5be3cbb0c4c3ad43d1c9902233d0993	426	8	419	411	411	1	k__Bacteria; p__Firmicutes; c__Erysipelotrichi; o__Erysipelotrichales; f__Erysipelotrichaceae; g__; s__	1	Bacteria;Bacteroidetes;Bacteroidia;Bacteroidales;Bacteroidaceae;Bacteroides;Bacteroides_unclassified(0);Bacteroides_unclassified(0);
m64015_200721_220845/144834686/ccs	2519	1727	2138	-	c5be3cbb0c4c3ad43d1c9902233d0993	426	8	419	411	411	1	k__Bacteria; p__Firmicutes; c__Erysipelotrichi; o__Erysipelotrichales; f__Erysipelotrichaceae; g__; s__	1	Bacteria;Firmicutes;Clostridia;Clostridiales;Eubacteriaceae;Anaerofustis;Anaerofustis_unclassified(0);Anaerofustis_unclassified(0);
m64015_200721_220845/123471827/ccs	2665	384	795	+	c5be3cbb0c4c3ad43d1c9902233d0993	426	8	419	411	411	1	k__Bacteria; p__Firmicutes; c__Erysipelotrichi; o__Erysipelotrichales; f__Erysipelotrichaceae; g__; s__	2	Bacteria;Firmicutes;Clostridia;Clostridiales;Lachnospiraceae;Unknown_genus;Unknown_genus_unclassified(0);Unknown_genus_unclassified(0);
m64015_200721_220845/98763548/ccs	2313	311	722	+	c5be3cbb0c4c3ad43d1c9902233d0993	426	8	419	411	411	1	k__Bacteria; p__Firmicutes; c__Erysipelotrichi; o__Erysipelotrichales; f__Erysipelotrichaceae; g__; s__	1	Bacteria;Firmicutes;Clostridia;Clostridiales;Peptostreptococcaceae;Paeniclostridium;Paeniclostridium_unclassified(0);Paeniclostridium_unclassified(0);
m64015_200721_220845/98502291/ccs	2296	1481	1892	-	c5be3cbb0c4c3ad43d1c9902233d0993	426	8	419	411	411	1	k__Bacteria; p__Firmicutes; c__Erysipelotrichi; o__Erysipelotrichales; f__Erysipelotrichaceae; g__; s__	1	Bacteria;Firmicutes;Erysipelotrichia;Erysipelotrichales;Erysipelotrichaceae;Massiliomicrobiota;Massiliomicrobiota_timonensis;Massiliomicrobiota_timonensis_unclassified(0);
m64015_200721_220845/10684122/ccs	2275	1480	1891	-	c5be3cbb0c4c3ad43d1c9902233d0993	426	8	419	411	411	1	k__Bacteria; p__Firmicutes; c__Erysipelotrichi; o__Erysipelotrichales; f__Erysipelotrichaceae; g__; s__	5	Bacteria;Firmicutes;Erysipelotrichia;Erysipelotrichales;Erysipelotrichaceae;Massiliomicrobiota;Massiliomicrobiota_unclassified(0);Massiliomicrobiota_unclassified(0);
m64015_200721_220845/146342498/ccs	2209	1415	1826	-	c5be3cbb0c4c3ad43d1c9902233d0993	426	8	419	411	411	1	k__Bacteria; p__Firmicutes; c__Erysipelotrichi; o__Erysipelotrichales; f__Erysipelotrichaceae; g__; s__	4	Bacteria;Firmicutes;Erysipelotrichia;Erysipelotrichales;Erysipelotrichaceae;Turicibacter;Turicibacter_unclassified(0);Turicibacter_unclassified(0);
m64015_200721_220845/119146283/ccs	2402	1609	2015	-	c5be3cbb0c4c3ad43d1c9902233d0993	426	8	414	406	406	1	k__Bacteria; p__Firmicutes; c__Erysipelotrichi; o__Erysipelotrichales; f__Erysipelotrichaceae; g__; s__	2	Bacteria;Firmicutes;Erysipelotrichia;Erysipelotrichales;Erysipelotrichaceae;Unknown_genus;Unknown_genus_unclassified(0);Unknown_genus_unclassified(0);
m64015_200721_220845/7800369/ccs	2241	1447	1858	-	c5be3cbb0c4c3ad43d1c9902233d0993	426	8	419	411	411	1	k__Bacteria; p__Firmicutes; c__Erysipelotrichi; o__Erysipelotrichales; f__Erysipelotrichaceae; g__; s__	9	Bacteria;Firmicutes;Negativicutes;Veillonellales;Veillonellaceae;Megasphaera;Megasphaera_unclassified(0);Megasphaera_unclassified(0);
m64015_200721_220845/166854713/ccs	2494	1702	2113	-	c5be3cbb0c4c3ad43d1c9902233d0993	426	8	419	411	411	1	k__Bacteria; p__Firmicutes; c__Erysipelotrichi; o__Erysipelotrichales; f__Erysipelotrichaceae; g__; s__	4	Bacteria;Proteobacteria;Gammaproteobacteria;Enterobacterales;Enterobacteriaceae;Escherichia;Escherichia_unclassified(0);Escherichia_unclassified(0);
m64015_200721_220845/99878446/ccs	2303	378	789	+	c5be3cbb0c4c3ad43d1c9902233d0993	426	8	419	411	411	1	k__Bacteria; p__Firmicutes; c__Erysipelotrichi; o__Erysipelotrichales; f__Erysipelotrichaceae; g__; s__	854	Bacteria;Unknown_phylum;Unknown_class;Unknown_order;Unknown_family;Unknown_genus;bacterium_LF-3;bacterium_LF-3_unclassified(0);
m64015_200721_220845/122880191/ccs	2323	1528	1939	-	c5be3cbb0c4c3ad43d1c9902233d0993	426	8	419	411	411	1	k__Bacteria; p__Firmicutes; c__Erysipelotrichi; o__Erysipelotrichales; f__Erysipelotrichaceae; g__; s__	22	Bacteria;Unknown_phylum;Unknown_class;Unknown_order;Unknown_family;Unknown_genus;Unknown_genus_unclassified(0);Unknown_genus_unclassified(0);
m64015_200721_220845/67569289/ccs	2320	1541	1952	-	c96cf2618b5bae7bc0014b73816f4454	427	8	419	411	411	1	k__Bacteria; p__Firmicutes; c__Bacilli; o__Turicibacterales; f__Turicibacteraceae; g__Turicibacter; s__	1	Bacteria;Firmicutes;Erysipelotrichia;Erysipelotrichales;Erysipelotrichaceae;Erysipelatoclostridium;Erysipelatoclostridium_unclassified(0);Erysipelatoclostridium_unclassified(0);
m64015_200721_220845/166660519/ccs	2196	1417	1828	-	c96cf2618b5bae7bc0014b73816f4454	427	8	419	411	411	1	k__Bacteria; p__Firmicutes; c__Bacilli; o__Turicibacterales; f__Turicibacteraceae; g__Turicibacter; s__	4	Bacteria;Firmicutes;Erysipelotrichia;Erysipelotrichales;Erysipelotrichaceae;Turicibacter;Turicibacter_unclassified(0);Turicibacter_unclassified(0);
m64015_200721_220845/38667551/ccs	2301	368	779	+	c96cf2618b5bae7bc0014b73816f4454	427	8	419	411	411	1	k__Bacteria; p__Firmicutes; c__Bacilli; o__Turicibacterales; f__Turicibacteraceae; g__Turicibacter; s__	1	Bacteria;Firmicutes;Erysipelotrichia;Erysipelotrichales;Erysipelotrichaceae;Unknown_genus;Unknown_genus_unclassified(0);Unknown_genus_unclassified(0);
m64015_200721_220845/179307910/ccs	2284	1505	1916	-	c96cf2618b5bae7bc0014b73816f4454	427	8	419	411	411	1	k__Bacteria; p__Firmicutes; c__Bacilli; o__Turicibacterales; f__Turicibacteraceae; g__Turicibacter; s__	1	Bacteria;Unknown_phylum;Unknown_class;Unknown_order;Unknown_family;Unknown_genus;Unknown_genus_unclassified(0);Unknown_genus_unclassified(0);
m64015_200721_220845/22743885/ccs	2429	388	804	+	ceaec4b3e38be8caaaf3ba52277fc320	427	6	422	416	416	1	k__Bacteria; p__Proteobacteria; c__Gammaproteobacteria; o__Enterobacteriales; f__Enterobacteriaceae; g__Klebsiella; s__	1	Bacteria;Proteobacteria;Gammaproteobacteria;Enterobacterales;Enterobacteriaceae;Klebsiella;Klebsiella_pneumoniae;Klebsiella_pneumoniae_unclassified(0);
m64015_200721_220845/114362983/ccs	2319	368	771	+	d2056d7ce9b69aef41f72d361c733f7b	405	1	404	403	403	1	k__Bacteria; p__Fusobacteria; c__Fusobacteriia; o__Fusobacteriales; f__Fusobacteriaceae; g__Fusobacterium; s__	1	Bacteria;Firmicutes;Clostridia;Clostridiales;Clostridiaceae;Clostridium;Clostridium_unclassified(0);Clostridium_unclassified(0);
m64015_200721_220845/15992249/ccs	2376	395	808	+	d3829c53b66db828d6bff7f21c6dad28	427	9	422	413	413	1	k__Bacteria; p__Firmicutes; c__Bacilli; o__Lactobacillales; f__Streptococcaceae; g__Streptococcus; s__	2	Bacteria;Firmicutes;Bacilli;Lactobacillales;Streptococcaceae;Streptococcus;Streptococcus_sanguinis;Streptococcus_sanguinis_SK36;
m64015_200721_220845/134873356/ccs	843	414	827	+	d3829c53b66db828d6bff7f21c6dad28	427	9	422	413	413	1	k__Bacteria; p__Firmicutes; c__Bacilli; o__Lactobacillales; f__Streptococcaceae; g__Streptococcus; s__	1	Bacteria;Firmicutes;Bacilli;Lactobacillales;Streptococcaceae;Streptococcus;Streptococcus_sanguinis;Streptococcus_sanguinis_unclassified(0);
m64015_200721_220845/114754456/ccs	1270	397	812	+	ec098ad12ef2923b449a01762462578b	427	7	422	415	415	1	k__Bacteria; p__Firmicutes; c__Bacilli; o__Lactobacillales; f__Streptococcaceae; g__Lactococcus; s__	1	Bacteria;Firmicutes;Bacilli;Lactobacillales;Streptococcaceae;Lactococcus;Lactococcus_lactis;Lactococcus_lactis_unclassified(0);
m64015_200721_220845/81265744/ccs	2246	1451	1864	-	ef71b16d6da19b4558e5d02c51fe298a	426	6	419	413	413	1	k__Bacteria; p__Firmicutes; c__Erysipelotrichi; o__Erysipelotrichales; f__Erysipelotrichaceae; g__Coprobacillus; s__	1	Bacteria;Firmicutes;Clostridia;Clostridiales;Peptostreptococcaceae;Paeniclostridium;Paeniclostridium_unclassified(0);Paeniclostridium_unclassified(0);
m64015_200721_220845/84673700/ccs	2279	1485	1898	-	ef71b16d6da19b4558e5d02c51fe298a	426	6	419	413	413	1	k__Bacteria; p__Firmicutes; c__Erysipelotrichi; o__Erysipelotrichales; f__Erysipelotrichaceae; g__Coprobacillus; s__	59	Bacteria;Firmicutes;Erysipelotrichia;Erysipelotrichales;Erysipelotrichaceae;Massiliomicrobiota;Massiliomicrobiota_timonensis;Massiliomicrobiota_timonensis_unclassified(0);
m64015_200721_220845/77793567/ccs	2382	382	795	+	ef71b16d6da19b4558e5d02c51fe298a	426	6	419	413	413	1	k__Bacteria; p__Firmicutes; c__Erysipelotrichi; o__Erysipelotrichales; f__Erysipelotrichaceae; g__Coprobacillus; s__	2	Bacteria;Firmicutes;Erysipelotrichia;Erysipelotrichales;Erysipelotrichaceae;Massiliomicrobiota;Massiliomicrobiota_unclassified(0);Massiliomicrobiota_unclassified(0);
m64015_200721_220845/134349850/ccs	2305	1514	1927	-	ef71b16d6da19b4558e5d02c51fe298a	426	6	419	413	413	1	k__Bacteria; p__Firmicutes; c__Erysipelotrichi; o__Erysipelotrichales; f__Erysipelotrichaceae; g__Coprobacillus; s__	1	Bacteria;Firmicutes;Erysipelotrichia;Erysipelotrichales;Erysipelotrichaceae;Unknown_genus;Erysipelotrichaceae_bacterium_GAM147;Erysipelotrichaceae_bacterium_GAM147_unclassified(0);
m64015_200721_220845/85854580/ccs	2308	382	795	+	ef71b16d6da19b4558e5d02c51fe298a	426	6	419	413	413	1	k__Bacteria; p__Firmicutes; c__Erysipelotrichi; o__Erysipelotrichales; f__Erysipelotrichaceae; g__Coprobacillus; s__	3	Bacteria;Firmicutes;Erysipelotrichia;Erysipelotrichales;Erysipelotrichaceae;Unknown_genus;Unknown_genus_unclassified(0);Unknown_genus_unclassified(0);
m64015_200721_220845/69600710/ccs	2381	1566	1977	-	fb7a1c0b3625f00ee42dbfcbaa001f12	427	7	418	411	411	1	k__Bacteria; p__Firmicutes; c__Clostridia; o__Clostridiales; f__Veillonellaceae; g__Phascolarctobacterium; s__	3	Bacteria;Firmicutes;Negativicutes;Acidaminococcales;Acidaminococcaceae;Acidaminococcus;Acidaminococcus_intestini;Acidaminococcus_intestini_unclassified(0);
m64015_200721_220845/98697306/ccs	2392	404	815	+	fb7a1c0b3625f00ee42dbfcbaa001f12	427	7	418	411	411	1	k__Bacteria; p__Firmicutes; c__Clostridia; o__Clostridiales; f__Veillonellaceae; g__Phascolarctobacterium; s__	1	Bacteria;Firmicutes;Negativicutes;Acidaminococcales;Acidaminococcaceae;Acidaminococcus;Acidaminococcus_unclassified(0);Acidaminococcus_unclassified(0);
m64015_200721_220845/159779092/ccs	2353	1537	1948	-	fb7a1c0b3625f00ee42dbfcbaa001f12	427	7	418	411	411	1	k__Bacteria; p__Firmicutes; c__Clostridia; o__Clostridiales; f__Veillonellaceae; g__Phascolarctobacterium; s__	12	Bacteria;Firmicutes;Negativicutes;Acidaminococcales;Acidaminococcaceae;Phascolarctobacterium;Phascolarctobacterium_faecium;Phascolarctobacterium_faecium_unclassified(0);
m64015_200721_220845/108660968/ccs	2569	1760	2171	-	fb7a1c0b3625f00ee42dbfcbaa001f12	427	7	418	411	411	1	k__Bacteria; p__Firmicutes; c__Clostridia; o__Clostridiales; f__Veillonellaceae; g__Phascolarctobacterium; s__	1	Bacteria;Firmicutes;Negativicutes;Acidaminococcales;Acidaminococcaceae;Phascolarctobacterium;Phascolarctobacterium_succinatutens;Phascolarctobacterium_succinatutens_YIT_12067;
m64015_200721_220845/147393252/ccs	2539	1724	2135	-	fb7a1c0b3625f00ee42dbfcbaa001f12	427	7	418	411	411	1	k__Bacteria; p__Firmicutes; c__Clostridia; o__Clostridiales; f__Veillonellaceae; g__Phascolarctobacterium; s__	1	Bacteria;Proteobacteria;Gammaproteobacteria;Enterobacterales;Enterobacteriaceae;Escherichia;Escherichia_unclassified(0);Escherichia_unclassified(0);
m64015_200721_220845/36636525/ccs	2519	391	795	+	ffc36e27c82042664a16bcd4d380b286	427	6	410	404	404	1	k__Bacteria; p__Proteobacteria; c__Gammaproteobacteria; o__Enterobacteriales; f__Enterobacteriaceae	1	Bacteria;Bacteroidetes;Bacteroidia;Bacteroidales;Bacteroidaceae;Bacteroides;Bacteroides_unclassified(0);Bacteroides_unclassified(0);
m64015_200721_220845/175375443/ccs	1846	1039	1455	-	ffc36e27c82042664a16bcd4d380b286	427	6	422	416	416	1	k__Bacteria; p__Proteobacteria; c__Gammaproteobacteria; o__Enterobacteriales; f__Enterobacteriaceae	1	Bacteria;Firmicutes;Clostridia;Clostridiales;Clostridiaceae;Clostridium;Clostridium_unclassified(0);Clostridium_unclassified(0);
m64015_200721_220845/173869496/ccs	2553	1747	2163	-	ffc36e27c82042664a16bcd4d380b286	427	6	422	416	416	1	k__Bacteria; p__Proteobacteria; c__Gammaproteobacteria; o__Enterobacteriales; f__Enterobacteriaceae	3	Bacteria;Firmicutes;Clostridia;Clostridiales;Lachnospiraceae;Unknown_genus;Unknown_genus_unclassified(0);Unknown_genus_unclassified(0);
m64015_200721_220845/11403647/ccs	2276	1472	1888	-	ffc36e27c82042664a16bcd4d380b286	427	6	422	416	416	1	k__Bacteria; p__Proteobacteria; c__Gammaproteobacteria; o__Enterobacteriales; f__Enterobacteriaceae	1	Bacteria;Firmicutes;Clostridia;Clostridiales;Peptostreptococcaceae;Paraclostridium;Paraclostridium_unclassified(0);Paraclostridium_unclassified(0);
m64015_200721_220845/12387705/ccs	2342	391	807	+	ffc36e27c82042664a16bcd4d380b286	427	6	422	416	416	1	k__Bacteria; p__Proteobacteria; c__Gammaproteobacteria; o__Enterobacteriales; f__Enterobacteriaceae	1	Bacteria;Firmicutes;Erysipelotrichia;Erysipelotrichales;Erysipelotrichaceae;Erysipelatoclostridium;Erysipelatoclostridium_unclassified(0);Erysipelatoclostridium_unclassified(0);
m64015_200721_220845/115278636/ccs	2219	391	807	+	ffc36e27c82042664a16bcd4d380b286	427	6	422	416	416	1	k__Bacteria; p__Proteobacteria; c__Gammaproteobacteria; o__Enterobacteriales; f__Enterobacteriaceae	2	Bacteria;Firmicutes;Erysipelotrichia;Erysipelotrichales;Erysipelotrichaceae;Turicibacter;Turicibacter_unclassified(0);Turicibacter_unclassified(0);
m64015_200721_220845/164104784/ccs	2358	1558	1974	-	ffc36e27c82042664a16bcd4d380b286	427	6	422	416	416	1	k__Bacteria; p__Proteobacteria; c__Gammaproteobacteria; o__Enterobacteriales; f__Enterobacteriaceae	1	Bacteria;Firmicutes;Negativicutes;Acidaminococcales;Acidaminococcaceae;Acidaminococcus;Acidaminococcus_unclassified(0);Acidaminococcus_unclassified(0);
m64015_200721_220845/169216368/ccs	2547	1741	2157	-	ffc36e27c82042664a16bcd4d380b286	427	6	422	416	416	1	k__Bacteria; p__Proteobacteria; c__Gammaproteobacteria; o__Enterobacteriales; f__Enterobacteriaceae	4	Bacteria;Firmicutes;Negativicutes;Veillonellales;Veillonellaceae;Megasphaera;Megasphaera_unclassified(0);Megasphaera_unclassified(0);
m64015_200721_220845/151783820/ccs	2421	390	806	+	ffc36e27c82042664a16bcd4d380b286	427	6	422	416	416	1	k__Bacteria; p__Proteobacteria; c__Gammaproteobacteria; o__Enterobacteriales; f__Enterobacteriaceae	1	Bacteria;Proteobacteria;Gammaproteobacteria;Enterobacterales;Enterobacteriaceae;Enterobacter;Enterobacter_unclassified(0);Enterobacter_unclassified(0);
m64015_200721_220845/159516884/ccs	2433	391	807	+	ffc36e27c82042664a16bcd4d380b286	427	6	422	416	416	1	k__Bacteria; p__Proteobacteria; c__Gammaproteobacteria; o__Enterobacteriales; f__Enterobacteriaceae	1	Bacteria;Proteobacteria;Gammaproteobacteria;Enterobacterales;Enterobacteriaceae;Enterobacteriaceae_unclassified(0);Enterobacteriaceae_unclassified(0);Enterobacteriaceae_unclassified(0);
m64015_200721_220845/155911013/ccs	1307	502	918	-	ffc36e27c82042664a16bcd4d380b286	427	6	422	416	416	1	k__Bacteria; p__Proteobacteria; c__Gammaproteobacteria; o__Enterobacteriales; f__Enterobacteriaceae	1	Bacteria;Proteobacteria;Gammaproteobacteria;Enterobacterales;Enterobacteriaceae;Escherichia;Escherichia_albertii;Escherichia_albertii_unclassified(0);
m64015_200721_220845/137889862/ccs	2432	390	806	+	ffc36e27c82042664a16bcd4d380b286	427	6	422	416	416	1	k__Bacteria; p__Proteobacteria; c__Gammaproteobacteria; o__Enterobacteriales; f__Enterobacteriaceae	139	Bacteria;Proteobacteria;Gammaproteobacteria;Enterobacterales;Enterobacteriaceae;Escherichia;Escherichia_coli;Escherichia_coli_536;
m64015_200721_220845/164823552/ccs	2061	1256	1672	-	ffc36e27c82042664a16bcd4d380b286	427	6	422	416	416	1	k__Bacteria; p__Proteobacteria; c__Gammaproteobacteria; o__Enterobacteriales; f__Enterobacteriaceae	2	Bacteria;Proteobacteria;Gammaproteobacteria;Enterobacterales;Enterobacteriaceae;Escherichia;Escherichia_coli;Escherichia_coli_ABU_83972;
m64015_200721_220845/722157/ccs	2541	394	810	+	ffc36e27c82042664a16bcd4d380b286	427	6	422	416	416	1	k__Bacteria; p__Proteobacteria; c__Gammaproteobacteria; o__Enterobacteriales; f__Enterobacteriaceae	1	Bacteria;Proteobacteria;Gammaproteobacteria;Enterobacterales;Enterobacteriaceae;Escherichia;Escherichia_coli;Escherichia_coli_ECC-1470;
m64015_200721_220845/153027419/ccs	2573	390	806	+	ffc36e27c82042664a16bcd4d380b286	427	6	422	416	416	1	k__Bacteria; p__Proteobacteria; c__Gammaproteobacteria; o__Enterobacteriales; f__Enterobacteriaceae	5	Bacteria;Proteobacteria;Gammaproteobacteria;Enterobacterales;Enterobacteriaceae;Escherichia;Escherichia_coli;Escherichia_coli_ED1a;
m64015_200721_220845/1638967/ccs	1364	390	806	+	ffc36e27c82042664a16bcd4d380b286	427	6	422	416	416	1	k__Bacteria; p__Proteobacteria; c__Gammaproteobacteria; o__Enterobacteriales; f__Enterobacteriaceae	2	Bacteria;Proteobacteria;Gammaproteobacteria;Enterobacterales;Enterobacteriaceae;Escherichia;Escherichia_coli;Escherichia_coli_Nissle_1917;
m64015_200721_220845/67437326/ccs	2431	1625	2041	-	ffc36e27c82042664a16bcd4d380b286	427	6	422	416	416	1	k__Bacteria; p__Proteobacteria; c__Gammaproteobacteria; o__Enterobacteriales; f__Enterobacteriaceae	1	Bacteria;Proteobacteria;Gammaproteobacteria;Enterobacterales;Enterobacteriaceae;Escherichia;Escherichia_coli;Escherichia_coli_O103;
m64015_200721_220845/98435722/ccs	2429	1708	2124	-	ffc36e27c82042664a16bcd4d380b286	427	6	422	416	416	1	k__Bacteria; p__Proteobacteria; c__Gammaproteobacteria; o__Enterobacteriales; f__Enterobacteriaceae	1	Bacteria;Proteobacteria;Gammaproteobacteria;Enterobacterales;Enterobacteriaceae;Escherichia;Escherichia_coli;Escherichia_coli_O114:H49;
m64015_200721_220845/132056200/ccs	2423	390	806	+	ffc36e27c82042664a16bcd4d380b286	427	6	422	416	416	1	k__Bacteria; p__Proteobacteria; c__Gammaproteobacteria; o__Enterobacteriales; f__Enterobacteriaceae	3	Bacteria;Proteobacteria;Gammaproteobacteria;Enterobacterales;Enterobacteriaceae;Escherichia;Escherichia_coli;Escherichia_coli_O6:H16;
m64015_200721_220845/99878628/ccs	2764	722	1138	+	ffc36e27c82042664a16bcd4d380b286	427	6	422	416	416	1	k__Bacteria; p__Proteobacteria; c__Gammaproteobacteria; o__Enterobacteriales; f__Enterobacteriaceae	402	Bacteria;Proteobacteria;Gammaproteobacteria;Enterobacterales;Enterobacteriaceae;Escherichia;Escherichia_coli;Escherichia_coli_unclassified(0);
m64015_200721_220845/23398351/ccs	2377	391	807	+	ffc36e27c82042664a16bcd4d380b286	427	6	422	416	416	1	k__Bacteria; p__Proteobacteria; c__Gammaproteobacteria; o__Enterobacteriales; f__Enterobacteriaceae	11	Bacteria;Proteobacteria;Gammaproteobacteria;Enterobacterales;Enterobacteriaceae;Escherichia;Escherichia_unclassified(0);Escherichia_unclassified(0);
m64015_200721_220845/140444124/ccs	2507	390	806	+	ffc36e27c82042664a16bcd4d380b286	427	6	422	416	416	1	k__Bacteria; p__Proteobacteria; c__Gammaproteobacteria; o__Enterobacteriales; f__Enterobacteriaceae	1	Bacteria;Proteobacteria;Gammaproteobacteria;Enterobacterales;Enterobacteriaceae;Klebsiella;Klebsiella_pneumoniae;Klebsiella_pneumoniae_unclassified(0);
m64015_200721_220845/22349115/ccs	2442	1639	2055	-	ffc36e27c82042664a16bcd4d380b286	427	6	422	416	416	1	k__Bacteria; p__Proteobacteria; c__Gammaproteobacteria; o__Enterobacteriales; f__Enterobacteriaceae	1	Bacteria;Proteobacteria;Gammaproteobacteria;Enterobacterales;Enterobacteriaceae;Unknown_genus;Unknown_genus_unclassified(0);Unknown_genus_unclassified(0);
m64015_200721_220845/115411717/ccs	2321	390	806	+	ffc36e27c82042664a16bcd4d380b286	427	6	422	416	416	1	k__Bacteria; p__Proteobacteria; c__Gammaproteobacteria; o__Enterobacteriales; f__Enterobacteriaceae	4	Bacteria;Unknown_phylum;Unknown_class;Unknown_order;Unknown_family;Unknown_genus;Unknown_genus_unclassified(0);Unknown_genus_unclassified(0);
												Number of reads with matching taxonomy:	4652
												Percent of reads with matching taxonomy:	0.82278
(C) Taxonomic resolution of the mapped ASVs and their corresponding LRA reads.
		Fraction of community with specified taxonomic resolution
	Sample	Family	Genus	Species	Strain
Mapped SRA ASVs	1_baseline	1	0.734537	0.00998366	0
	1_treatment	1	0.760974	0.0574669	0
	2_baseline	0.996533	0.870095	0.132266	0
	2_treatment	0.986471	0.708787	0.158996	0
	3_baseline	1	0.311526	0.0262202	0
	3_treatment	1	0.638206	0.314828	0
	4_baseline	1	0.2227	0.0653055	0
	4_treatment	1	0.806259	0.682033	0
	5_baseline	1	0.891818	0.598514	0
	5_treatment	0.994589	0.682903	0.557226	0
	6_baseline	1	0.959304	0.574548	0
	6_treatment	0.999149	0.932239	0.439566	0
	Average	0.998062	0.709946	0.301413	0
	SD	0.00404491	0.230578	0.255354	0
Corresponding LRA reads	1_baseline	0.840998	0.832862	0.513265	0.069862
	1_treatment	0.563125	0.558016	0.84522	0.140089
	2_baseline	0.757003	0.750489	0.616938	0.260803
	2_treatment	0.807649	0.794151	0.524184	0.182227
	3_baseline	0.243925	0.243614	0.807165	0.00903427
	3_treatment	0.303659	0.262195	0.855122	0.117073
	4_baseline	0.537347	0.328719	0.661623	0.0882164
	4_treatment	0.627528	0.17056	0.455401	0.0471861
	5_baseline	0.94324	0.934727	0.129515	0.0175439
	5_treatment	0.935338	0.926316	0.0676692	0.00225564
	6_baseline	0.949063	0.917278	0.557865	0.376121
	6_treatment	0.994559	0.960097	0.113059	0.06711
	Average	0.70862	0.639918	0.512252	0.114794
	SD	0.254542	0.30825	0.279224	0.111877
(D) Summary of LRA reads assigned to bacterium LF-3 that mapped to SRA ASVs.
SRA ASV name	SRA ASV taxonomy	Number of LRA reads mapped	Fraction of long reads mapped to taxonomy
4f904ebdd10ebd14b54b088e8710dd22	k__Bacteria; p__Firmicutes; c__Bacilli; o__Turicibacterales; f__Turicibacteraceae; g__Turicibacter; s__	1	7.83822e-05
c016d7dfa3b6d4108112ec0a5fc2b5c5	k__Bacteria; p__Firmicutes; c__Clostridia; o__Clostridiales; f__Veillonellaceae; g__Megamonas; s__	1	7.83822e-05
bdff742b3ce82787e3db05ccee92c7ae	k__Bacteria; p__Firmicutes; c__Clostridia; o__Clostridiales; f__Veillonellaceae; g__Megasphaera; s__	1	7.83822e-05
061afd1ad267b6528ba2b3a141536466	k__Bacteria; p__Firmicutes; c__Erysipelotrichi; o__Erysipelotrichales; f__Erysipelotrichaceae; g__; s__	108	0.00846528
0c4e539025fbfff3931057863cb8bb6c	k__Bacteria; p__Firmicutes; c__Erysipelotrichi; o__Erysipelotrichales; f__Erysipelotrichaceae; g__; s__	428	0.0335476
597d4a142a9b8487cfce63697ec29c86	k__Bacteria; p__Firmicutes; c__Erysipelotrichi; o__Erysipelotrichales; f__Erysipelotrichaceae; g__; s__	10	0.000783822
c5be3cbb0c4c3ad43d1c9902233d0993	k__Bacteria; p__Firmicutes; c__Erysipelotrichi; o__Erysipelotrichales; f__Erysipelotrichaceae; g__; s__	11803	0.925145
c7ab97d55e96d77352a9279a6de3990a	k__Bacteria; p__Firmicutes; c__Erysipelotrichi; o__Erysipelotrichales; f__Erysipelotrichaceae; g__; s__	355	0.0278257
cd33343b747cb20a2c7f908be741c159	k__Bacteria; p__Firmicutes; c__Erysipelotrichi; o__Erysipelotrichales; f__Erysipelotrichaceae; g__; s__	22	0.00172441
16684adccf4a4d35facc56a79870aaa9	k__Bacteria; p__Firmicutes; c__Erysipelotrichi; o__Erysipelotrichales; f__Erysipelotrichaceae; g__Clostridium; s__ramosum	1	7.83822e-05
84d3aa3cef3eefd518d6d396b065a951	k__Bacteria; p__Firmicutes; c__Erysipelotrichi; o__Erysipelotrichales; f__Erysipelotrichaceae; g__Clostridium; s__spiroforme	26	0.00203794
33702a92ecf42495595739e7603a387f	k__Bacteria; p__Firmicutes; c__Erysipelotrichi; o__Erysipelotrichales; f__Erysipelotrichaceae; g__Coprobacillus; s__	2	0.000156764
Fraction of all mapped long reads:		0.304095

## Sheet: Table S3
Table S6. Number of species detected across different abundance levels for SRM (Illumina) and LRM (PacBio HiFi) data.
Sample	< 0.01% Abundance		0.01 - 0.05% Abundance		0.05 - 0.1% Abundance		0.1 - 1% Abundance		>1% Abundance		> 0.05% Abundance
	Illumina	PacBio HiFi	Illumina	PacBio HiFi	Illumina	PacBio HiFi	Illumina	PacBio HiFi	Illumina	PacBio HiFi	Illumina	PacBio HiFi
1_baseline	4027	0	197	9	31	34	29	32	14	17	74	83
1_treatment	4115	0	190	7	22	26	38	46	18	19	78	91
2_baseline	3944	0	205	18	34	38	40	55	15	20	89	113
2_treatment	4130	0	262	4	19	34	46	72	13	20	78	126
3_baseline	3988	0	228	8	24	22	32	33	14	15	70	70
3_treatment	4111	0	165	6	13	21	37	41	20	17	70	79
4_baseline	3952	0	228	1	20	16	24	32	12	11	56	59
4_treatment	3967	0	274	8	25	19	30	37	16	14	71	70
5_baseline	4079	0	378	12	31	33	68	52	16	20	115	105
5_treatment	4066	0	419	5	45	36	44	69	15	22	104	127
6_baseline	3897	0	222	15	30	26	36	36	15	26	81	96
6_treatment	4050	NA	400	NA	22	NA	52	NA	14	NA	88	NA
Average	4027.17	0	264	8.45455	26.3333	27.7273	39.6667	45.9091	15.1667	18.2727	81.1667	92.6364

## Sheet: Table S4
Table S3. The most differentially abundant bacterial families in the six participants comparing treatment to baseline, across all four sequencing and analysis methods. The seven highlighted families were differentially abundant across more than one sequencing and analysis method.
Feature	Model coefficient (effect size) with reference to baseline	Model standard error	Number of samples	Number of nonzero samples	p-value	Corrected p-value (BH)	Sequencing and analysis method
Acidaminococcaceae	-0.0989301	0.0558312	11	5	0.150187	0.797337	LRM
Actinomycetaceae	-0.347207	0.164687	12	12	0.0888144	0.717988	LRA
Akkermansiaceae	0.45171	0.256353	12	12	0.138355	0.717988	LRA
Akkermansiaceae	1.08714	0.618863	12	10	0.13932	0.696167	SRA
Akkermansiaceae	0.667677	0.477546	12	8	0.192306	0.629433	SRM
Alcaligenaceae	0.078731	0.047693	12	5	0.159693	0.629433	SRM
Bacilli unclassified	0.290166	0.171484	12	4	0.121502	0.717988	LRA
Bacteroidaceae	0.445032	0.256704	11	11	0.161536	0.797337	LRM
Bacteroidaceae	0.440544	0.302728	12	12	0.176264	0.629433	SRM
Burkholderiaceae	0.0733632	0.0302829	12	10	0.0599252	0.629433	SRM
Caldicoprobacteraceae	0.651772	0.293625	12	8	0.0771527	0.717988	LRA
Campylobacteraceae	-0.265468	0.106385	12	9	0.0548008	0.629433	SRM
Carnobacteriaceae	-0.491742	0.213996	12	5	0.0444125	0.696167	SRA
Christensenellaceae	0.556402	0.226548	12	11	0.0575107	0.717988	LRA
Christensenellaceae	0.591701	0.30264	12	6	0.107959	0.696167	SRA
Clostridiales Family XIII	0.408217	0.148425	12	12	0.0402947	0.696167	SRA
Comamonadaceae	-0.201024	0.123949	12	5	0.165768	0.717988	LRA
Coriobacteriaceae	0.274797	0.149775	12	9	0.125998	0.717988	LRA
Enterobacteriaceae	-0.227747	0.103291	11	6	0.0914761	0.797337	LRM
Enterobacteriaceae	-0.21819	0.12766	12	8	0.148119	0.696167	SRA
Enterobacteriaceae	0.0425479	0.0263754	12	12	0.167627	0.629433	SRM
Erysipelotrichaceae	0.121636	0.056759	11	11	0.097568	0.797337	LRM
Eubacteriaceae	0.264014	0.170282	12	8	0.181727	0.696167	SRA
Gemellaceae	-0.238045	0.110545	12	5	0.083887	0.696167	SRA
Geobacteraceae	0.105333	0.0667287	12	2	0.165545	0.717988	LRA
Lachnospiraceae	-0.153952	0.0553083	12	12	0.0387406	0.717988	LRA
Lachnospiraceae	-0.0459995	0.0208791	11	11	0.0946425	0.797337	LRM
Leuconostocaceae	-0.345434	0.178438	12	4	0.110654	0.696167	SRA
Micrococcaceae	-0.425966	0.216829	12	5	0.0778493	0.717988	LRA
Micrococcaceae	0.0809313	0.0526549	12	4	0.184895	0.696167	SRA
Micrococcaceae	-0.124383	0.0594793	12	6	0.0907617	0.629433	SRM
Micromonosporaceae	0.103588	0.065561	12	2	0.165183	0.629433	SRM
Mollicutes unclassified	0.461573	0.33438	12	3	0.197541	0.717988	LRA
Neisseriaceae	-0.165051	0.115797	12	2	0.184515	0.717988	LRA
Odoribacteraceae	-0.396312	0.259673	12	7	0.187485	0.717988	LRA
Odoribacteraceae	-0.131703	0.0834639	12	3	0.175402	0.629433	SRM
Oscillospiraceae	0.713528	0.394851	12	11	0.130562	0.717988	LRA
Oxalobacteraceae	0.102508	0.0648512	12	2	0.165049	0.629433	SRM
Pasteurellaceae	-0.717016	0.459976	12	6	0.1501	0.696167	SRA
Peptococcaceae	0.0961051	0.0596349	12	12	0.167975	0.629433	SRM
Peptoniphilaceae	0.133542	0.0827652	12	7	0.167555	0.629433	SRM
Porphyromonadaceae	0.358943	0.124594	12	6	0.0345514	0.717988	LRA
Prevotellaceae	-0.486027	0.20206	12	6	0.0612139	0.696167	SRA
Pseudanabaenaceae	0.269257	0.175572	12	3	0.185708	0.717988	LRA
Pseudomonadaceae	0.139565	0.0305596	12	12	0.00601854	0.475465	SRM
Rhizobiaceae	0.0421177	0.0249592	12	6	0.152319	0.629433	SRM
Staphylococcaceae	-0.106192	0.0673125	12	2	0.165769	0.696167	SRA
Streptococcaceae	-0.384919	0.279353	12	12	0.198285	0.696167	SRA
Streptomycetaceae	0.123441	0.0817118	12	9	0.191259	0.629433	SRM
Thermoanaerobacterales Family III Incertae Sedis	0.139344	0.0672987	12	4	0.0931769	0.629433	SRM
Tissierellaceae	0.109032	0.0692838	12	2	0.166632	0.717988	LRA
Treponemataceae	0.114301	0.060663	12	4	0.118238	0.629433	SRM
Turicibacteraceae	-0.200495	0.144044	11	4	0.229549	0.797337	LRM
Xanthomonadaceae	-0.508015	0.268105	12	6	0.116634	0.717988	LRA

## Sheet: Table S5
Table S4. For each sample, summary of metagenomic assemblies from SRM and LRM.
	SRM - MetaSPAdes assembly						LRM - hifiasm-meta assembly
Sample	Number of contigs > 500 bp	Largest contig	N50	Total length	GC (%)	Number of MAGs	Number of contigs > 500 bp	Largest contig	N50	Total length	GC (%)	Number of high quality MAGs
1_baseline	45087	382799	13429	121495177	46.11	19	9189	5168670	67661	290665393	45.85	26
1_treatment	57146	391264	13181	182532258	44.89	31	5896	5168674	250269	274411706	44.96	31
2_baseline	60046	298123	1587	80455352	48.46	4	12596	4599815	184553	570602914	46.19	58
2_treatment	102213	379527	5021	225828910	47.12	24	9593	3650446	161385	482375034	47.21	37
3_baseline	50144	408049	8508	127346222	42.97	12	5123	2701752	98614	182578809	45.11	14
3_treatment	69258	478836	9426	184370755	46.14	24	6271	3161934	183057	290505278	46.94	31
4_baseline	43617	384652	5644	95109160	44.39	9	10884	4235110	38629	260148634	44.76	19
4_treatment	52732	447722	6618	127562644	45.18	11	7936	4108100	107945	256766627	45.53	24
5_baseline	112099	469277	5158	251479149	45.79	21	7176	4622331	193745	414612118	45.33	39
5_treatment	94323	517697	6509	214137139	44.53	24	8125	3397663	131545	392845417	46.1	46
6_baseline	49532	409256	2824	83262378	49.19	6	6214	4905641	385891	392512204	47.61	42
6_treatment	103796	746119	5543	249803195	45.45	21
Average	69999.4	442777	6954	1.61949e+08	45.8517	16.8182	8091.18	4156376	163936	3.46184e+08	45.9627	33.3636
SD	25649.3	111413	3644.03	6.38046e+07	1.74342	8.4942	2299.62	834843	95825.4	1.14637e+08	0.952587	12.7301

## Sheet: Table S6
Table S5. Overlap of taxonomy assigned to MAGs passing filtering criteria from SRM and LRM assemblies from participant 5's baseline sample.
MAG taxonomy	SRM	LRM
s__Methanobrevibacter_A smithii	✔️	✔️
s__Bifidobacterium adolescentis		✔️
s__Bifidobacterium angulatum		✔️
s__Bifidobacterium longum	✔️	✔️
g__Collinsella	✔️	✔️
s__Senegalimassilia anaerobia		✔️
s__Prevotellamassilia sp900539625		✔️
s__CAG-279 sp000437795 (f__Muribaculaceae)		✔️
s__Clostridium sp000435835	✔️
s__Agathobacter faecis	✔️	✔️
s__Agathobacter rectalis		✔️✔️
s__Anaerostipes hadrus		✔️
s__Anaerostipes hadrus_A		✔️
s__Anaerobutyricum hallii	✔️
s__Bariatricus comes	✔️
s__Blautia_A massiliensis		✔️
s__Blautia_A sp900066205		✔️
s__Blautia_A wexlerae	✔️
s__CAG-194 sp000432915 (f__Lachnospiraceae)	✔️	✔️
s__CAG-45 sp900066395 (f__Lachnospiraceae)	✔️
s__Coprococcus_A catus	✔️	✔️
s__Dorea_A longicatena		✔️
s__Dorea longicatena	✔️
s__Eubacterium_F sp000433735		✔️
s__KLE1615 sp900066985 (f__Lachnospiraceae)		✔️
s__Roseburia intestinalis		✔️
s__Roseburia inulinivorans		✔️
s__RUG115 sp900066395 (f__Lachnospiraceae)		✔️
s__Ruminococcus_A sp003011855		✔️
s__UMGS1375 sp900066615 (f__Lachnospiraceae)	✔️	✔️
s__CAG-41 sp900066215 (o__Monoglobales_A)		✔️
s__CAG-177 sp003514385 (f__Acutalibacteraceae)	✔️	✔️
s__Eubacterium_R sp000436835	✔️	✔️
g__HGM12814 (f__Acutalibacteraceae)		✔️
s__Ruminococcus_E bromii_B	✔️	✔️
s__CAG-110 sp000434635 (f__Oscillospiraceae)	✔️
s__Evtepia sp900546255		✔️
s__Faecalibacterium prausnitzii_C		✔️
s__Faecalibacterium prausnitzii_I		✔️
s__Faecalibacterium sp900539945		✔️✔️
s__Gemmiger qucibialis	✔️
s__Ruminiclostridium_E siraeum	✔️	✔️
s__Ruminococcus_C sp000433635		✔️
s__Erysipelatoclostridium sp000752095	✔️
s__Faecalibacillus intestinalis		✔️
s__Holdemanella sp002299315	✔️
s__CAG-628 sp000438415 (c__Bacilli)		✔️
Total	21	39
Shared	11
